# Supplementary material for: Transcription regulation by CarD in mycobacteria is guided by basal promoter kinetics
Source: J Biol Chem. 2023 Apr 17;299(6):104724. doi: 10.1016/j.jbc.2023.104724 (PMC10232725; doi:10.1016/j.jbc.2023.104724)
Supplement: Table S1 [file mmc2.xlsx]

## Sheet: Table S1 legend
Supporting Information Table S1
Differential expression analysis of Mycobacterium smegmatis strains expressing mutant alleles of CarD (R25E, K125E, I27W) compared to a strain expressing WT CarD. Normalization and differential expression analysis was performed using DESeq2. Columns from left to right: gene.id = M. smegmatis MC2155 genome annotation gene ID; baseMean = mean normalized counts across all samples; log2FC.r = log2 fo…

## Sheet: TableS1_MsmegRNAseq
gene.id	baseMean	log2FC.r	padj.r	log2FC.k	padj.k	log2FC.i	padj.i	PCA.dim1	PCA.dim2
MSMEG_0001	2029.61	-0.262751	0.0185565	-0.446291	3.22e-05	-0.124995	0.279756	0.0021964	0.00298952
MSMEG_0002	2558.89	-0.404914	0.00220205	-0.320056	0.0145574	-0.111788	0.427278	0.00349843	7.07e-05
MSMEG_0003	1021.45	0.018229	0.928717	-0.115729	0.457782	-0.00670125	0.969832	1.78e-05	0.000809267
MSMEG_0004	781.484	-0.56925	3.37e-05	-0.420361	0.00253216	-0.288143	0.0309835	0.00369425	3.34e-11
MSMEG_0005	14079.9	0.324776	0.0218682	0.105081	0.518644	-0.767526	3.7e-09	0.02907	3.78e-06
MSMEG_0006	17030.5	0.576742	2.95e-08	0.119447	0.299712	-0.269487	0.0107101	0.0167536	0.0023994
MSMEG_0007	5003.51	-0.0808523	0.490818	0.247011	0.0152614	-0.0284169	0.82733	8.75e-05	0.00456698
MSMEG_0009	232.001	0.177306	0.530481	-0.0441704	0.874932	0.77854	0.0028842	0.00992991	0.00479757
MSMEG_0011	172.451	0.469837	0.0102017	-0.592872	0.00203175	-0.153163	0.387748	0.00276481	0.0335994
MSMEG_0012	92.0266	0.511715	0.0244215	-0.774132	0.00173274	-0.0436324	0.841988	0.00081086	0.0519293
MSMEG_0015	103.989	0.0362267	0.907353	-0.935133	0.000232419	-0.0747813	0.721297	0.00125703	0.0321206
MSMEG_0014	90.3722	0.67675	0.0168552	-1.01745	0.00104952	-0.108696	0.601392	0.00374238	0.0948283
MSMEG_0016	23.414	0.0179577	0.964824	-0.997565	0.0150843	0.0778261	0.686046	0.0066837	0.0345807
MSMEG_0017	50.1541	-0.35493	0.206364	-1.67223	1.81e-06	-0.0656508	0.759439	0.0160266	0.0453317
MSMEG_0018	100.487	-1.13892	0.00117941	-2.63614	3.97e-11	-1.02684	0.00234125	0.0213539	0.0774763
MSMEG_0019	1681.14	-1.3472	0.0024036	-1.95088	3.42e-05	-0.75201	0.0329213	0.0263988	0.024656
MSMEG_0020	255.357	-0.324186	0.135549	-1.77682	1.45e-14	-0.0144082	0.946324	0.0255986	0.0885418
MSMEG_0021	60.0208	0.205465	0.516548	-1.08716	0.00355148	-0.526517	0.0602495	0.00785416	0.0511245
MSMEG_0022	577.457	0.39023	0.0315261	-0.0436093	0.838669	-0.376924	0.0256432	0.014319	0.00252164
MSMEG_0023	977.739	0.457126	1.06e-05	0.434303	3.32e-05	-0.366898	0.000361585	0.021534	0.00141332
MSMEG_0024	15888	-0.136146	0.376967	0.700608	3.84e-08	-0.235033	0.0698733	0.00419513	0.0311504
MSMEG_0025	862.811	0.184275	0.248881	0.256317	0.0893147	-0.0567875	0.734164	0.00293017	0.000840562
MSMEG_0026	1286.64	0.0684138	0.665351	0.912151	2.57e-14	0.300675	0.0113869	0.000581248	0.0290831
MSMEG_0027	410.043	0.0283019	0.903191	0.288873	0.0828996	-0.137883	0.397355	0.00271048	0.00492484
MSMEG_0029	1573.33	-0.163629	0.211645	0.479305	3.97e-05	-0.255137	0.0284306	0.0024543	0.0173482
MSMEG_0028	6180.89	-0.286077	0.0292801	-0.0740298	0.655	-0.389213	0.000887441	0.000185297	0.00167521
MSMEG_0030	2306.27	0.0867185	0.464757	0.198273	0.0555632	-0.0461554	0.709225	0.000976256	0.000919571
MSMEG_0031	1278.25	0.174714	0.113794	0.0809082	0.504531	0.281599	0.00453185	0.000173279	0.000339987
MSMEG_0032	907.395	-0.0738524	0.657936	0.14791	0.312885	0.00341098	0.985235	4.61e-06	0.00136856
MSMEG_0033	2148.05	-0.103969	0.387324	-0.0298956	0.818755	-0.0148385	0.905616	0.000227897	9.15e-05
MSMEG_0034	1472.36	0.0998095	0.475972	-0.0127962	0.931449	0.263034	0.0214387	0.000840679	0.000827732
MSMEG_0035	8499.29	0.185066	0.0226339	0.417661	3.87e-08	-0.189852	0.0145792	0.0068171	0.00391718
MSMEG_0036	13.7515	-0.251434	0.425554	0.239432	0.415727	0.0380815	0.836108	0.00149284	0.0126395
MSMEG_0039	72.1372	-0.382528	0.14601	-0.422853	0.10714	0.432858	0.0569419	0.0282507	0.00285606
MSMEG_0040	3.20226	0.123179	0.547379	0.0157144	0.929959	0.0311924	NA	0.00108069	0.000837243
MSMEG_0041	8.39157	0.12052	0.704439	0.0978816	0.720424	-0.00648261	0.967313	0.0010615	0.00025064
MSMEG_0042	144.462	0.616878	0.00204193	0.556027	0.00565873	0.139372	0.462802	0.00881618	0.000525609
MSMEG_0043	904.932	0.66846	0.000194382	1.03423	7.66e-09	-0.263646	0.118242	0.0471056	0.0163621
MSMEG_0044	1463.69	0.310898	0.00086963	-0.0894562	0.409416	0.0241249	0.847469	0.0010113	0.00396688
MSMEG_0045	2786.47	-0.657131	1.5e-07	-0.335747	0.00928662	-0.390252	0.00122181	0.00275702	0.00127635
MSMEG_0046	1026.53	-0.120777	0.408015	0.0892625	0.536768	0.0172628	0.903519	0.000182697	0.00137648
MSMEG_0047	823.92	-0.0602644	0.740365	-0.285335	0.0470854	0.388126	0.00314701	0.00831644	0.00403818
MSMEG_0048	309.164	-0.205315	0.316572	-1.11855	2.01e-08	0.404274	0.0220529	0.0311534	0.0428672
MSMEG_0049	642.412	-0.386187	0.00466339	-0.240955	0.0896473	0.155074	0.258192	0.00936368	3.49e-06
MSMEG_0050	399.169	0.228719	0.350387	0.823012	0.000427303	0.12948	0.520489	0.003817	0.0182353
MSMEG_0051	226.514	-0.154123	0.59648	0.500052	0.0612595	0.557047	0.0260493	0.00914111	0.0139251
MSMEG_0052	699.827	0.15688	0.344399	0.613929	2.39e-05	-0.469099	0.000939454	0.0187063	0.0156706
MSMEG_0054	11.3908	0.260208	0.418541	-0.0249892	0.932026	-0.101403	0.53544	0.0122575	0.00228971
MSMEG_0053	1000.39	0.717706	1.54e-08	0.517997	5.68e-05	0.105602	0.455882	0.0138321	2.45e-06
MSMEG_0055	281.985	-1.03032	3.84e-09	-1.85272	7.19e-23	0.147767	0.380152	0.0799436	0.0514937
MSMEG_0056	162.507	0.145216	0.549215	-0.036523	0.881943	0.260239	0.166034	0.000819352	0.00216224
MSMEG_0057	637.898	0.0906821	0.651842	-0.264269	0.121286	0.0275095	0.88551	0.000131595	0.00680135
MSMEG_0058	203.034	0.100661	0.677144	-0.0891426	0.695209	0.127626	0.4973	0.00031305	0.00242799
MSMEG_0059	1270.03	-0.102398	0.530482	-0.630389	3.48e-06	-0.417588	0.0013009	5.36e-05	0.0110185
MSMEG_0060	964.89	0.043641	0.846996	-0.59987	0.000216129	-0.10806	0.523157	0.000215295	0.0179159
MSMEG_0061	2234.99	-0.215624	0.234748	-0.496156	0.00292684	-0.31018	0.0496597	0.000241934	0.00475452
MSMEG_0062	1446.72	-0.358748	0.045408	-0.449426	0.0101114	-0.530193	0.00151696	4.25e-06	0.00105118
MSMEG_0063	696.17	-0.369081	0.0206421	-0.669299	1.79e-05	-0.0135244	0.944138	0.00939159	0.00779737
MSMEG_0064	1184.77	-0.53725	0.000115605	-0.720204	2.35e-07	-0.220624	0.107285	0.00755084	0.00499927
MSMEG_0065	11341.1	-1.24746	7.36e-11	-0.696971	0.000234469	0.173629	0.330052	0.0651313	0.000291599
MSMEG_0066	12756.2	-1.3777	1.15e-16	-1.04015	3.8e-10	0.0910213	0.661233	0.0752783	0.000502954
MSMEG_0067	1911.16	-0.649967	2.23e-08	-0.692893	2.78e-09	-0.332178	0.00347045	0.00705592	0.00161623
MSMEG_0068	1141.9	-0.361446	0.0100617	-0.480381	0.000487158	-0.241073	0.072162	0.00184397	0.00195606
MSMEG_0069	2192.17	0.109279	0.538881	0.0723414	0.682391	-0.356953	0.0115604	0.00640579	2.7e-05
MSMEG_0070	1124.5	0.17839	0.314439	0.636699	5.55e-05	0.0223463	0.908898	0.00433008	0.0121233
MSMEG_0071	2402.31	0.271632	0.0225086	0.119548	0.360433	-0.350982	0.00152398	0.0102656	5.37e-06
MSMEG_0074	2.31832	-0.297096	0.151721	0.00251533	0.992192	-0.0436347	NA	0.000100151	0.00930505
MSMEG_0075	6.31898	-0.142309	0.640368	-0.0446981	0.872445	-0.0854742	0.548087	0.00167035	0.000387692
MSMEG_0076	857.873	-0.278761	0.0913378	-0.857448	5.95e-08	0.0634814	0.718946	0.0117972	0.0214212
MSMEG_0077	240.487	-0.400673	0.00883597	-0.609553	7.8e-05	-0.162858	0.280776	0.00511728	0.00366702
MSMEG_0078	380.487	-0.393728	0.00978825	-0.614831	5.5e-05	0.186833	0.204519	0.0165172	0.00658769
MSMEG_0079	171.045	0.272331	0.202111	-0.0217154	0.928704	-0.059718	0.770049	0.00272932	0.00221633
MSMEG_0080	175.729	0.00877654	0.975896	-0.45068	0.0289915	0.0078394	0.97116	0.000861023	0.0120476
MSMEG_0081	240.734	0.2173	0.244793	-0.430104	0.0158165	0.164889	0.323912	0.000764809	0.0170204
MSMEG_0082	704.339	0.168624	0.261424	-0.00977385	0.953237	0.140185	0.316711	1.85e-06	0.00118519
MSMEG_0083	658.199	0.175165	0.189524	-0.107747	0.44635	0.459146	6.54e-05	0.00295584	0.00418709
MSMEG_0084	107.823	1.91419	1.79e-10	0.214165	0.433169	0.804807	0.00390184	0.0185871	0.0473534
MSMEG_0085	266.807	1.46653	1.73e-11	-0.109963	0.647049	0.210012	0.268657	0.0213658	0.0570921
MSMEG_0086	151.16	1.12963	2.33e-06	0.191711	0.430437	0.11599	0.570316	0.0188395	0.0106828
MSMEG_0087	120.292	1.04357	0.00010623	-0.0110437	0.965967	0.54056	0.024879	0.00281175	0.0273888
MSMEG_0088	147.793	0.495027	0.0891673	-0.861314	0.00580756	0.132177	0.523043	0.000471134	0.0765387
MSMEG_0089	84.1589	0.74251	0.00405855	-0.585188	0.02783	-0.161342	0.425598	0.0109239	0.0518122
MSMEG_0090	271.488	-0.629397	2.26e-05	-0.438795	0.00370568	-0.0871801	0.591211	0.0100948	1.29e-05
MSMEG_0091	630.993	-0.183354	0.255264	0.00753593	0.962126	0.17451	0.227358	0.0032168	0.000527198
MSMEG_0092	1528.66	0.464396	0.0162586	0.0890785	0.684334	-0.515791	0.00436219	0.0237624	0.00100394
MSMEG_0093	1565.64	1.07199	3.55e-23	0.976094	3.79e-19	-0.353703	0.00121627	0.0700546	0.00369955
MSMEG_0095	1248.22	1.19325	1.49e-25	0.81893	1.61e-12	-0.435023	0.000158334	0.0783938	0.00021708
MSMEG_0094	96.682	0.977156	0.00267985	0.593213	0.0498697	-0.165336	0.413081	0.0530688	5.76e-05
MSMEG_0096	3538.14	-0.378013	0.0011274	-0.293957	0.0125029	0.0128482	0.944138	0.00546389	5.85e-05
MSMEG_0097	1205.99	-0.685787	4.64e-07	-0.93504	8.5e-12	-0.195685	0.150749	0.01527	0.00780874
MSMEG_0098	235.009	-0.530366	0.00390216	-0.395293	0.0328505	-0.114061	0.528921	0.0061349	5.84e-06
MSMEG_0099	50.8586	0.292821	0.283747	-0.0470659	0.870863	-0.0440095	0.842134	0.00318434	0.00260603
MSMEG_0101	259.044	0.368057	0.0108671	0.27792	0.0628922	0.0707088	0.667093	0.00325173	4.03e-07
MSMEG_0100	458.658	-0.370712	0.00171094	-0.633934	8.59e-08	-0.235412	0.0430387	0.00338848	0.00456898
MSMEG_0102	1045.14	0.1865	0.200533	-0.0178432	0.919014	-0.00935827	0.955382	0.00078406	0.00107173
MSMEG_0103	446.287	1.87925	1.15e-14	1.74124	9.3e-13	-0.50764	0.0218	0.206853	0.011798
MSMEG_0104	119.692	-0.791246	0.000398035	-0.807251	0.00038631	0.277188	0.14379	0.045616	0.00379344
MSMEG_0105	36.7408	0.208817	0.469662	0.14083	0.618788	1.36081	1.3e-06	0.0164958	0.00117605
MSMEG_0106	37.4647	0.239247	0.424294	0.274956	0.332896	0.0926409	0.652031	0.00114916	0.00175427
MSMEG_0107	1511.84	0.0894363	0.528816	0.188116	0.131982	-0.0752104	0.575196	0.00144989	0.000895087
MSMEG_0108	909.846	0.0152359	0.934462	-0.536386	1.98e-05	0.039571	0.802278	0.00180398	0.0134255
MSMEG_0109	1497.27	0.220327	0.213406	-0.366121	0.0267681	0.153545	0.339088	0.000466456	0.0157112
MSMEG_0110	1468.41	0.0183187	0.921188	-0.34833	0.00552848	0.235547	0.0534496	0.00370432	0.0074218
MSMEG_0111	346.568	-0.899306	2.9e-07	-0.847072	1.69e-06	0.21958	0.177281	0.046716	0.00397458
MSMEG_0112	0.578198	-0.0388441	0.846658	0.00837432	NA	0.0243304	NA	0.00430771	0.000467846
MSMEG_0113	93.2375	-0.458182	0.0835979	-0.8524	0.00243315	0.290254	0.170225	0.0368363	0.0133838
MSMEG_0114	17.3728	0.405691	0.190627	-0.0477623	0.877223	0.0515898	0.803116	0.00121375	0.00535081
MSMEG_0116	41.1402	0.100908	0.757647	-0.152721	0.585531	0.0528617	0.809789	0.000319396	0.00314881
MSMEG_0115	57.7293	0.109805	0.735264	-0.295652	0.292692	-0.429199	0.0836419	0.00528682	0.0105282
MSMEG_0117	68.7273	0.174067	0.524498	-0.751032	0.00620087	-0.10854	0.599627	8.37e-07	0.0304547
MSMEG_0118	97.1174	0.349476	0.0901171	-0.33968	0.112232	-0.361615	0.0595954	0.00650144	0.0143568
MSMEG_0119	22.7881	-0.107329	0.756616	-0.0998939	0.744104	0.0966189	0.626983	0.00297388	0.000195522
MSMEG_0120	2340.37	-0.117694	0.591089	1.0341	2.92e-09	-0.107361	0.550061	0.00583081	0.0566289
MSMEG_0121	521.2	-0.479727	0.00345548	0.547436	0.000647164	0.148421	0.35971	0.00286949	0.0333096
MSMEG_0122	83.7051	-0.689085	0.0112744	0.225695	0.380186	0.18279	0.371625	0.0142461	0.021574
MSMEG_0123	9.78248	-0.811049	0.0587998	0.161124	0.571392	-0.13274	0.368749	0.000479185	0.0337085
MSMEG_0125	25.0545	0.0150279	0.971337	-0.141612	0.635235	0.055692	0.782719	0.000946768	0.00132895
MSMEG_0124	47.6259	-0.0656888	0.831042	-0.804725	0.00315053	-0.249262	0.225027	0.000209678	0.0141648
MSMEG_0126	155.412	0.584251	0.00382028	0.481529	0.0174949	-0.0656671	0.747554	0.0172066	0.000605424
MSMEG_0127	222.37	-0.191344	0.376967	-0.006208	0.971335	-0.407271	0.0299717	0.00159769	0.00104843
MSMEG_0128	192.488	-1.45872	6.97e-16	-0.716479	4.2e-05	0.234583	0.140605	0.0746482	0.00150877
MSMEG_0129	3021.04	-0.828278	9.76e-05	-0.0807792	0.731989	0.338215	0.0806242	0.038873	0.00725795
MSMEG_0130	200.003	-0.699056	0.00345561	-1.09842	9.78e-06	-0.00574981	0.97839	0.0320175	0.0127999
MSMEG_0131	246.603	0.509778	0.0104951	-0.42977	0.035663	0.155964	0.397999	2.6e-09	0.0256664
MSMEG_0132	658.268	-0.0316367	0.889778	-0.140258	0.439857	0.241458	0.119256	0.00347206	0.00135628
MSMEG_0133	276.162	0.156398	0.469838	-1.08761	7.5e-08	0.254111	0.148341	0.0102511	0.0597979
MSMEG_0134	618.596	-0.0274793	0.901262	-1.29498	1.87e-16	0.350543	0.0151558	0.0226362	0.0715809
MSMEG_0135	477.058	0.357204	0.0391953	-1.09283	3.43e-10	0.35265	0.0259591	0.0069082	0.0846509
MSMEG_0136	690.243	0.0737417	0.72455	-1.37154	2.92e-16	0.192476	0.226548	0.0143559	0.0869641
MSMEG_0137	739.166	0.0498701	0.847614	-1.16325	3.33e-09	0.115204	0.538875	0.0103574	0.0638023
MSMEG_0138	1318.72	-0.147379	0.525279	-1.27651	1.18e-09	0.121347	0.5285	0.0212147	0.0604238
MSMEG_0139	1386.65	-0.164545	0.502126	-1.0861	2.98e-06	0.119176	0.558247	0.0198794	0.0480331
MSMEG_0140	421.259	0.0781097	0.711439	-0.370141	0.0305782	0.227635	0.152524	0.0032878	0.0108051
MSMEG_0141	494.017	-0.847025	2.4e-08	-0.764016	6.25e-07	-0.328813	0.0233908	0.013189	0.000651297
MSMEG_0142	132.869	0.0627101	0.804789	-0.557912	0.00557652	-0.254532	0.157146	0.000205526	0.0145915
MSMEG_0143	317.858	0.0450413	0.866546	-0.370797	0.0645327	-0.0669265	0.736559	0.000291012	0.0049527
MSMEG_0145	52.5246	-0.226007	0.36844	-0.334645	0.166799	-0.0404008	0.853674	0.00167606	0.00167067
MSMEG_0144	95.5352	-0.0604059	0.824848	-0.167409	0.46039	0.190553	0.306816	0.00402613	0.000490973
MSMEG_0146	1361.65	-0.789139	2.39e-14	-0.110055	0.360971	0.0553604	0.65989	0.0153381	0.00830874
MSMEG_0147	111.506	0.232918	0.250248	-0.104744	0.632259	0.125165	0.50521	2.85e-06	0.00344589
MSMEG_0148	74.6614	0.00941271	0.975896	-0.103793	0.668691	0.244006	0.199808	0.00247703	0.00124638
MSMEG_0149	61.9307	-0.790025	0.0118147	-0.901112	0.00539184	0.42406	0.0819162	0.0630126	0.007646
MSMEG_0150	201.525	-1.6584	1.6e-09	-1.70782	9.18e-10	-0.00095868	0.993989	0.103564	0.0111704
MSMEG_0151	18.3377	-2.23946	8.21e-06	-1.7876	0.000215529	-0.237659	0.238818	0.0480809	0.00127021
MSMEG_0152	204.063	-1.58198	1.97e-06	-2.24535	9.05e-11	-0.269144	0.210828	0.0725766	0.0446171
MSMEG_0153	493.937	-1.452	5.2e-09	-1.84011	3.33e-13	-0.878394	0.000186864	0.0305823	0.0203675
MSMEG_0154	878.452	-1.61212	1.45e-13	-1.15052	1.09e-07	-0.431316	0.0273614	0.0437887	9.92e-06
MSMEG_0155	2958	-1.72676	1.06e-06	-1.7501	7.78e-07	-1.31988	0.000102403	0.0203813	0.00531526
MSMEG_0156	672.086	-1.35792	0.000152941	-2.09988	1.85e-08	-0.32349	0.157245	0.0584772	0.0427587
MSMEG_0157	950.952	-1.17733	0.000698448	-0.487485	0.0998064	0.0485277	0.823337	0.0480852	0.000799602
MSMEG_0158	1417.74	-0.835264	9.84e-07	-0.63819	0.000188201	0.662108	4.54e-05	0.0677475	0.00176756
MSMEG_0159	53.4058	-0.503532	0.0559498	-0.528631	0.0466331	0.633686	0.00782336	0.0423382	0.00218284
MSMEG_0160	284.963	-0.774608	4.97e-05	-0.629657	0.000998694	0.192424	0.26907	0.0357018	0.000857566
MSMEG_0161	503.828	-0.48046	0.00339853	-0.40467	0.0145167	0.459059	0.00276951	0.0281042	0.00120531
MSMEG_0162	84.6628	-0.257693	0.361253	0.219782	0.415186	0.661365	0.0120508	0.0175247	0.00633032
MSMEG_0163	36.9118	-0.33091	0.299367	-0.0094419	0.954896	0.0688526	0.731088	0.00525135	0.00270359
MSMEG_0164	17.2729	-0.12473	0.711926	-0.411082	0.192208	-0.0594512	0.74916	0.00168078	0.00571689
MSMEG_0165	740.237	-1.47221	3.07e-10	-1.17164	4.74e-07	-0.890131	6e-05	0.0172414	9.29e-05
MSMEG_0166	3741.37	-0.878146	2.84e-07	-0.623763	0.00025663	-0.394916	0.014404	0.0100789	0.000295214
MSMEG_0167	193.532	-0.448412	0.0481426	-1.28246	1.18e-07	0.391845	0.0517848	0.0507712	0.0478974
MSMEG_0168	47.6963	-0.638637	0.0174599	-0.917233	0.00145146	0.119287	0.565074	0.0260868	0.0073637
MSMEG_0169	46.7094	-0.426561	0.152593	0.143073	0.620574	0.683221	0.0152717	0.0232721	0.00705305
MSMEG_0170	76.9549	-0.0571819	0.849423	0.031959	0.911377	0.222013	0.26367	0.00267917	3.18e-05
MSMEG_0171	419.472	0.114666	0.579141	0.327435	0.0643358	0.00971355	0.962612	0.00199061	0.00203216
MSMEG_0172	3868.11	-0.681396	0.000163688	0.0371182	0.858428	-0.728659	2.65e-05	0.000730731	0.0178306
MSMEG_0173	47.009	-0.366941	0.195819	-0.690497	0.0209223	-0.0493565	0.823337	0.00801098	0.00552453
MSMEG_0174	89.8944	0.0164524	0.967513	-0.135129	0.611312	0.393263	0.0763588	0.00535014	0.00396318
MSMEG_0175	49.2258	0.469052	0.0729255	0.362068	0.162241	0.67006	0.00782336	3.72e-05	0.000113596
MSMEG_0176	15.8087	0.948362	0.0309455	0.388258	0.214419	0.0686306	0.673469	0.019963	0.00241413
MSMEG_0177	10.2319	0.711242	0.0757865	0.115016	0.683213	0.085093	0.582112	0.00631613	0.00277218
MSMEG_0178	22.6831	0.413709	0.164218	-0.0643719	0.832907	0.06475	0.757773	0.00149695	0.00680013
MSMEG_0179	155.419	-0.394715	0.044323	-0.800566	6.62e-05	0.0651256	0.742724	0.0146981	0.0104929
MSMEG_0180	52.3288	0.171645	0.58349	0.094588	0.75614	0.0475592	0.826825	0.000252198	0.000242527
MSMEG_0181	64.6938	0.411923	0.045172	-0.0262653	0.917661	0.0356371	0.869757	0.00183195	0.0038722
MSMEG_0182	218.627	0.297944	0.0745849	0.814615	2.52e-07	-0.0246161	0.901303	0.0100934	0.0168255
MSMEG_0184	348.086	0.00647978	0.979744	0.507967	0.00159046	0.0646863	0.71909	0.000608495	0.0111737
MSMEG_0183	69.728	-0.00215314	0.993549	0.463377	0.0807125	-0.325019	0.142521	0.00988146	0.0179391
MSMEG_0185	564.401	-0.00306444	0.988089	1.02508	1.09e-07	-0.385094	0.0331436	0.0169737	0.0589763
MSMEG_0186	119.711	0.109898	0.676202	0.723411	0.00111943	0.0189302	0.932449	0.00298567	0.01897
MSMEG_0188	365.059	-0.68215	0.000170955	-0.212874	0.263373	-0.346714	0.0404761	0.00234289	0.00424204
MSMEG_0187	452.078	-0.325412	0.0798435	0.256877	0.16448	-0.123702	0.487214	1.61e-05	0.0125028
MSMEG_0189	36.2709	0.327037	0.282256	0.363121	0.215236	0.409945	0.0988949	0.000113794	0.000382613
MSMEG_0190	35.6621	0.306753	0.316681	0.671487	0.0350017	0.0920432	0.646207	0.00373711	0.0081949
MSMEG_0191	36.3413	0.913344	0.001452	0.632917	0.024557	0.671343	0.0126901	0.00302598	8.24e-05
MSMEG_0192	88.796	-0.169362	0.472591	-0.0523696	0.832	0.122104	0.532415	0.00279486	2.25e-05
MSMEG_0193	547.33	0.486807	0.00790971	0.420021	0.0217791	-0.285023	0.0951724	0.0234422	0.00145955
MSMEG_0194	2114.89	0.810471	2.71e-05	0.768437	6.67e-05	-0.121516	0.519076	0.0394137	0.00314261
MSMEG_0195	190.933	0.311655	0.178599	0.642282	0.00430089	0.0176808	0.93955	0.00900752	0.00794644
MSMEG_0196	118.991	-0.0251833	0.938383	0.530984	0.0272129	-0.246138	0.222935	0.00641379	0.0153997
MSMEG_0197	18.5364	-1.0165	0.00733462	-0.120596	0.681837	-0.352474	0.134198	0.00213105	0.00964005
MSMEG_0198	82.1684	-0.0682735	0.812372	-0.0248543	0.924949	0.0232641	0.917947	0.000453647	0.000257205
MSMEG_0200	115.536	-0.271646	0.292782	-0.407758	0.105819	0.0625428	0.775169	0.00822797	0.00189343
MSMEG_0201	2.09763	-0.0102391	0.967513	-0.231345	0.111719	-0.0674128	NA	0.00192204	0.0202801
MSMEG_0202	0.967241	-0.057468	0.752354	-0.109461	NA	-0.0183247	NA	0.00109716	0.00415682
MSMEG_0203	1.39103	0.194998	0.270691	0.0377938	NA	0.0103739	NA	0.00709392	0.00973043
MSMEG_0204	17.7517	0.13956	0.680144	0.151801	0.611158	0.875948	0.0198546	0.00751619	0.000111579
MSMEG_0205	15.7495	-0.087596	0.792524	0.00341695	0.990849	0.151624	0.310482	0.00875007	4.11e-07
MSMEG_0207	29.4101	-0.678791	0.0195623	-0.316714	0.240823	-0.127133	0.54	0.00518105	0.000240831
MSMEG_0206	741.211	-0.367411	0.0360091	0.527459	0.00193354	-0.256139	0.113478	0.00121727	0.0319486
MSMEG_0208	206.661	-1.64123	4.11e-24	-1.08641	8.22e-12	0.0207758	0.9109	0.0794671	1.55e-05
MSMEG_0209	99.8484	-0.600744	0.00481335	-0.359229	0.0922417	-0.00351002	0.986679	0.0106555	5.65e-05
MSMEG_0210	682.907	2.16936	4.72e-32	0.439005	0.0189847	0.359247	0.0372132	0.0645667	0.0468915
MSMEG_0211	686.016	0.522274	0.000198603	0.216916	0.149998	0.120435	0.421412	0.0043788	0.0012455
MSMEG_0212	171.643	0.308712	0.0704582	0.245371	0.159736	0.507295	0.00118887	0.000319891	0.000107873
MSMEG_0213	182.536	0.651033	0.000160609	0.507849	0.00387821	0.949841	8.2e-09	0.00020285	0.000291359
MSMEG_0214	877.529	0.0425287	0.811285	0.783161	1.4e-10	0.00578953	0.968636	0.00317429	0.0229022
MSMEG_0215	964.042	-0.338203	0.0144323	0.472973	0.000406513	-0.155031	0.260323	0.000115461	0.0256378
MSMEG_0216	21023.5	-1.07688	6.28e-09	0.462321	0.0131558	-0.0507988	0.842415	0.0123091	0.0693198
MSMEG_0217	414.412	-0.86745	2.26e-06	-0.159946	0.415709	0.123007	0.492658	0.0239736	0.00616738
MSMEG_0218	49.4787	-0.034404	0.920464	0.175997	0.524053	-0.08909	0.667926	0.000497456	0.00229684
MSMEG_0219	855.471	-0.133229	0.454661	-0.20033	0.226417	-0.09313	0.577733	0.000466908	0.000188955
MSMEG_0220	582.07	-0.300625	0.0229679	0.0440675	0.789257	0.329944	0.00682054	0.00816387	0.00164189
MSMEG_0221	729.337	-0.496313	0.00403635	0.0357873	0.861923	0.219121	0.17588	0.0113217	0.00517841
MSMEG_0222	1238.44	-0.363002	0.0491684	0.784275	1.19e-05	0.16782	0.327482	0.00115259	0.0447515
MSMEG_0223	88.7572	-0.278068	0.226175	0.479698	0.0263842	-0.0652925	0.755463	0.000226883	0.0204605
MSMEG_0224	523.004	-0.294223	0.0393581	-0.0600989	0.724855	0.133105	0.353988	0.00467619	0.000499007
MSMEG_0225	1461.06	0.16746	0.165853	-0.239643	0.0385749	0.233996	0.0322151	0.000939772	0.00731955
MSMEG_0226	252.711	0.259202	0.118126	-0.128159	0.482976	0.682781	3.14e-06	0.00539847	0.00797893
MSMEG_0227	177.43	0.160516	0.499006	0.0939908	0.693679	0.62798	0.00201334	0.00459436	0.000833346
MSMEG_0228	332.711	0.258421	0.0995467	-0.150014	0.37195	-0.00882217	0.962612	0.000833554	0.00563831
MSMEG_0229	7406.17	-0.138974	0.273581	-0.133556	0.288297	-0.196364	0.0777342	3.89e-06	7.63e-06
MSMEG_0230	379.283	0.220966	0.23275	0.21135	0.246096	-0.21828	0.18138	0.00688	0.000342575
MSMEG_0231	659.676	-0.100061	0.621876	0.120049	0.52177	-0.85165	1.37e-07	0.0140094	0.00395143
MSMEG_0232	1045.93	-1.49905	3.23e-21	-0.974185	7.32e-10	-0.239233	0.111962	0.0526532	0.000290246
MSMEG_0233	21252.6	-0.209576	0.176963	0.732777	2.22e-07	-0.451541	0.000941345	0.00800763	0.0432122
MSMEG_0234	11664.1	-0.170138	0.121465	0.599549	1.27e-09	-0.118347	0.276108	0.00132146	0.023717
MSMEG_0235	332.56	-0.403447	0.0050827	-0.0571544	0.742522	0.0691916	0.66553	0.00510289	0.00200503
MSMEG_0236	340.906	-0.497279	0.00216063	-0.230893	0.176372	-0.0463437	0.802676	0.00622613	0.000611513
MSMEG_0237	11.6408	-0.134054	0.684196	-0.0525317	0.861235	-0.0143261	0.939605	0.000880056	0.000330766
MSMEG_0238	249.312	0.129315	0.487967	-1.41888	6.44e-16	0.162237	0.302126	0.0105883	0.0896403
MSMEG_0239	468.63	0.195571	0.217994	-1.64509	6.63e-26	0.368569	0.00760716	0.0196347	0.136587
MSMEG_0240	650.007	-0.47143	0.00183255	-0.538326	0.000409257	0.400555	0.00489191	0.0270772	0.00341298
MSMEG_0241	2109.06	-0.513935	1.24e-06	-0.678977	1.29e-10	0.348526	0.000664163	0.0287004	0.00661854
MSMEG_0242	900.015	-0.397719	0.0115904	-0.10321	0.551543	0.596947	4.52e-05	0.0238685	8.43e-05
MSMEG_0243	3808.73	-0.828656	3.13e-13	-0.363173	0.00194677	0.22913	0.0460338	0.0297126	0.000954577
MSMEG_0244	612.016	-0.447162	0.00223721	-0.698529	1.7e-06	-0.123623	0.41343	0.00759646	0.0065112
MSMEG_0246	612.656	-0.813921	2.58e-13	-0.587662	1.83e-07	-0.116358	0.337561	0.0166528	7.71e-06
MSMEG_0245	147.329	-0.0728763	0.77314	-0.0861293	0.708444	0.0993649	0.609715	0.00149366	5.99e-05
MSMEG_0247	309.187	1.00072	9.72e-10	1.21427	1.48e-13	0.311481	0.0508577	0.026934	0.0087378
MSMEG_0248	236.937	0.345555	0.0595218	0.173861	0.37195	0.193774	0.254062	0.000796339	0.000576687
MSMEG_0249	1182.63	-0.66121	1.84e-08	0.0201879	0.895507	0.281692	0.0143351	0.0176506	0.00845251
MSMEG_0250	10778.7	0.0501454	0.663032	0.397165	1.04e-06	-0.159441	0.0584554	0.00346676	0.00594331
MSMEG_0251	3607.74	0.274636	0.00764082	0.825573	2.41e-17	-0.0176276	0.899956	0.00934713	0.0161991
MSMEG_0252	4361.4	0.473039	9.62e-09	1.08072	4.61e-41	0.39259	7.36e-07	0.00594746	0.0196307
MSMEG_0253	559.493	-0.645012	2.42e-05	-0.366118	0.0186479	0.0856958	0.607093	0.0171643	3.12e-05
MSMEG_0254	393.523	-0.580182	3.02e-07	-0.353883	0.00243168	-0.205411	0.0724179	0.00478176	0.000167846
MSMEG_0255	3084.37	0.0732425	0.721359	-0.0541912	0.782356	-0.0051274	0.975728	4.22e-05	0.00049043
MSMEG_0256	122.817	-0.134694	0.645145	0.0804948	0.765597	0.0314362	0.892464	0.000792893	0.00113874
MSMEG_0257	86.6358	0.699058	0.000273447	0.05298	0.82383	-0.0400585	0.84825	0.00980537	0.00591271
MSMEG_0259	97.0327	-0.721396	0.000377799	-1.07116	7.26e-07	-0.0103738	0.961168	0.025555	0.0110342
MSMEG_0258	12.5197	0.099912	0.776756	-0.0308451	0.920273	0.0309149	0.867632	6.9e-06	0.00180807
MSMEG_0260	294.678	-0.85679	4.19e-06	-0.170958	0.384627	0.0840669	0.650764	0.0197573	0.006474
MSMEG_0261	1003.58	-0.250285	0.073368	-0.53382	5.47e-05	0.119537	0.393147	0.00854096	0.00648126
MSMEG_0262	377.109	-0.42776	0.000560085	-0.901776	1.72e-12	-0.0186539	0.907616	0.0130685	0.014137
MSMEG_0263	352.703	-0.605555	3.22e-07	-1.25227	1.13e-22	0.122133	0.335975	0.0331543	0.0267708
MSMEG_0264	223.302	-0.931276	1.94e-08	-0.821226	9.98e-07	-0.150309	0.343769	0.0234497	0.000532916
MSMEG_0266	7235.37	-0.694925	2.48e-05	0.562396	0.000737604	-0.069178	0.691838	0.00238638	0.0536525
MSMEG_0265	1568.07	-0.856603	0.000126898	0.335814	0.127522	-0.206808	0.276354	0.00330527	0.0470141
MSMEG_0267	7312.91	-1.05372	1.55e-06	0.189891	0.398753	-0.0714233	0.732743	0.0160044	0.0446715
MSMEG_0268	1305.71	-0.80197	2.87e-06	0.0641118	0.756728	0.169229	0.30892	0.0198883	0.0167204
MSMEG_0269	299.7	-0.209185	0.250439	-0.611891	0.000317688	-0.0363864	0.848239	0.00470294	0.00800002
MSMEG_0270	340.353	0.0877327	0.646002	0.212928	0.192597	0.119057	0.459325	4.34e-05	0.00128313
MSMEG_0271	50.3904	0.0415246	0.907029	-0.53956	0.0583474	0.183367	0.372849	0.00533919	0.0165656
MSMEG_0272	10.0223	0.481267	0.160832	-0.110734	0.669361	-0.0528319	0.707468	0.0151208	0.0163923
MSMEG_0273	4.68122	2.02851	0.00617165	0.257205	0.278116	0.0545095	0.612443	0.0217275	0.00469921
MSMEG_0274	3.89015	2.44288	0.00650107	0.245079	0.235702	0.106315	NA	0.0111761	0.0102449
MSMEG_0275	11.6521	2.70859	0.000116994	0.539898	0.104446	0.133762	0.288299	0.0611453	0.00682953
MSMEG_0276	20.2479	1.68259	2.84e-05	0.285048	0.345211	0.0825106	0.66133	0.0269607	0.019467
MSMEG_0277	19.2746	2.03606	4.18e-05	0.0978153	0.744104	0.245064	0.191123	0.0166244	0.042895
MSMEG_0279	1193.41	0.284909	0.356339	0.762172	0.0213241	0.508328	0.0619299	3.32e-05	0.017088
MSMEG_0278	171.973	0.05644	0.865426	0.0155011	0.955989	0.409988	0.0739931	0.00667316	5.42e-06
MSMEG_0280	1623.38	-0.494932	0.0553523	-0.8657	0.00110568	-0.293555	0.15936	0.00774016	0.00824178
MSMEG_0281	116.297	-0.119925	0.582841	0.693652	0.00011677	0.25798	0.131495	0.000184265	0.0217676
MSMEG_0282	64.527	0.436625	0.10931	0.23243	0.389056	0.67076	0.0105113	0.000476482	0.00121702
MSMEG_0283	72.8107	-0.422319	0.124917	-0.686805	0.0167976	0.056746	0.797511	0.0172072	0.00582997
MSMEG_0284	104.338	0.388142	0.0568787	-0.566032	0.00811247	-0.104462	0.592295	0.00110994	0.0275898
MSMEG_0285	179.621	-0.0912261	0.719855	-0.970173	1.06e-05	-0.776335	0.000181405	0.00107191	0.0254488
MSMEG_0286	22.1084	0.229059	0.463439	0.0889901	0.772048	-0.0451467	0.829695	0.00295014	0.000352241
MSMEG_0287	22.4468	-0.108563	0.754969	0.0740107	0.812426	-0.0201584	0.922644	0.000370516	0.00270007
MSMEG_0288	93.0932	0.724929	0.00382152	0.905676	0.000349729	0.308956	0.142548	0.00986925	0.00347488
MSMEG_0289	150.298	-0.740404	9.78e-05	-0.222131	0.258146	0.0732594	0.702874	0.0159781	0.00260425
MSMEG_0290	187.408	-0.300791	0.0758875	-0.278761	0.103153	0.0878417	0.610723	0.00581934	0.00051012
MSMEG_0291	77.6025	-0.163117	0.51579	-0.490726	0.035091	-0.71974	0.00161184	0.00273187	0.00362775
MSMEG_0292	11.5888	-0.0594865	0.864259	-0.131768	0.627766	-0.11154	0.439533	0.000390098	0.00223605
MSMEG_0293	101.514	-0.0777873	0.767704	0.124899	0.589772	-0.519308	0.0115725	0.00690877	0.00414484
MSMEG_0294	60.1582	-0.498547	0.0607708	-0.75405	0.00678005	-0.133486	0.518313	0.00961005	0.003041
MSMEG_0295	46.9986	-0.151667	0.575666	-0.0048823	0.981634	-0.17013	0.396437	0.000106494	0.00132536
MSMEG_0296	356.019	-1.07954	2.16e-09	-0.419411	0.0192987	-0.101333	0.575895	0.0240364	0.00523059
MSMEG_0297	15.056	0.458103	0.180515	0.389137	0.21705	0.161159	0.356525	0.00363142	0.000133643
MSMEG_0298	3.80262	-0.00212193	0.991079	-0.0923528	0.669504	-0.120318	NA	0.0109585	0.000480733
MSMEG_0299	38.1515	0.46015	0.0631285	-0.135756	0.613056	-0.174438	0.391486	0.00741366	0.00741065
MSMEG_0300	426.581	-0.0691238	0.764533	-0.0179322	0.932138	-1.35255	9.57e-15	0.0335351	0.0025286
MSMEG_0301	848.81	0.318936	0.00122011	0.917112	1.93e-22	-0.323318	0.000831739	0.023384	0.0229331
MSMEG_0303	1430.25	-0.15116	0.488509	0.937435	1.15e-06	-0.224205	0.198849	0.00624637	0.055647
MSMEG_0302	401.303	-0.125075	0.578841	0.600502	0.00147695	-0.0158436	0.941619	0.000604921	0.0194522
MSMEG_0304	412.949	0.180477	0.374053	0.164366	0.408772	0.1493	0.396396	0.000231922	4.51e-07
MSMEG_0305	352.842	-0.467301	0.021776	-0.082325	0.719171	-0.512313	0.00737851	0.000142033	0.00431331
MSMEG_0306	63.6719	0.430261	0.116641	0.351079	0.188993	0.112708	0.589024	0.00469172	0.000602576
MSMEG_0307	51.7936	0.208872	0.447705	-0.0476357	0.866325	-0.219591	0.287483	0.00582534	0.00061008
MSMEG_0308	73.4261	-0.588425	0.0235081	-0.676001	0.0110603	-0.0482864	0.827513	0.0123897	0.00366672
MSMEG_0309	411.245	-0.664393	7.05e-07	-0.799182	4.93e-09	0.125315	0.374165	0.0268994	0.00624326
MSMEG_0311	2762.44	-0.327548	0.0149958	-0.162134	0.260724	0.0684646	0.653665	0.00523926	0.000109682
MSMEG_0312	1746.49	-0.149543	0.455275	-0.25538	0.185802	-0.267189	0.119131	8.52e-07	0.000651592
MSMEG_0313	7222.8	-0.448744	0.0456111	-0.339803	0.126126	-0.591809	0.00508771	3.72e-05	0.000193177
MSMEG_0314	8263.5	-0.264797	0.101843	-0.0555132	0.765691	-0.425493	0.00361562	0.000415868	0.00261392
MSMEG_0316	2118.73	-0.383481	0.032613	-0.0829362	0.683623	-0.00832264	0.966585	0.00439695	0.00178894
MSMEG_0315	1559.67	-1.04167	1.85e-12	-0.400144	0.00767033	-0.424883	0.00276327	0.010658	0.00545785
MSMEG_0317	9491.95	-0.28778	0.00378328	0.431845	7.45e-06	0.0943288	0.418298	0.000619618	0.0165351
MSMEG_0319	1062.42	-0.169883	0.273632	-0.0288141	0.878416	0.164911	0.242181	0.00294157	8.21e-05
MSMEG_0318	193.987	-0.783587	0.000105005	-0.484619	0.0155263	0.166995	0.358729	0.0305975	5.07e-05
MSMEG_0320	56.82	-0.122895	0.691273	-0.0982029	0.733487	0.0602493	0.781481	0.00159096	0.000639204
MSMEG_0321	615.902	-0.167881	0.134086	-0.613559	4.25e-09	-0.0172748	0.904184	0.00381716	0.010045
MSMEG_0323	39.3045	-0.0535594	0.882655	-0.117721	0.687638	0.323399	0.154339	0.0100928	0.00129333
MSMEG_0324	10.0796	0.0143409	0.970397	-0.0124986	0.96371	0.196378	0.254845	0.00329478	0.000830528
MSMEG_0325	17.5822	-0.355884	0.257828	-0.335343	0.266449	0.170731	0.3954	0.0139067	0.00147368
MSMEG_0326	48.461	-0.12529	0.673179	0.132748	0.629302	0.656401	0.0088777	0.0106857	0.000943626
MSMEG_0327	76.3514	-0.000930141	0.996615	-0.0489189	0.86146	0.258672	0.211759	0.00315463	0.000378312
MSMEG_0328	29.1689	-0.0476304	0.901094	0.777446	0.0276513	0.239297	0.241219	0.000759144	0.0329452
MSMEG_0329	18.2266	0.321415	0.323371	0.132816	0.658584	0.153487	0.401846	0.000519026	0.000256018
MSMEG_0330	36.8598	0.605559	0.0301552	-0.559353	0.059921	0.146125	0.477824	0.000130492	0.0436922
MSMEG_0331	37.7364	0.764787	0.0315899	-0.931342	0.0182402	0.197513	0.316711	0.000869272	0.089993
MSMEG_0332	28.1836	-0.160726	0.596477	-0.220915	0.431988	0.260868	0.224351	0.0095992	0.00217423
MSMEG_0333	43.041	-0.292894	0.297895	-0.417764	0.131363	0.157366	0.443808	0.0101179	0.00251487
MSMEG_0334	54.9339	-0.779274	0.00397805	-1.33839	1.01e-05	0.14617	0.473353	0.0460502	0.02004
MSMEG_0335	14.5292	0.0852024	0.814231	-0.238762	0.422623	0.307295	0.161256	0.00589637	0.00960101
MSMEG_0336	27.854	-0.580511	0.0954255	-1.49994	0.00143777	0.127636	0.499935	0.0587596	0.0152926
MSMEG_0337	71.9457	-0.455522	0.114971	-1.14505	0.000570628	0.142176	0.491787	0.0317091	0.0305967
MSMEG_0338	42.8264	-0.881287	0.00165701	-1.31974	2.23e-05	0.00405502	0.98698	0.0330995	0.0135744
MSMEG_0339	35.625	-0.898647	0.0118147	-0.77094	0.0248671	-0.0515143	0.805916	0.0278609	0.000926967
MSMEG_0340	28.1724	-0.105708	0.752812	-0.204502	0.478033	0.0138143	0.951399	0.00212205	0.00235621
MSMEG_0341	151.989	0.0702878	0.803749	-0.132271	0.577191	-0.00301038	0.987871	2.65e-07	0.00249827
MSMEG_0342	182.462	-0.0359047	0.9031	-0.319174	0.153186	-0.36787	0.0664009	0.00181283	0.00311425
MSMEG_0343	223.899	0.0647832	0.829903	-0.0269969	0.919831	-0.586508	0.0099268	0.0133927	8.6e-05
MSMEG_0344	33.4526	-0.00865081	0.982853	-0.281548	0.343879	0.501024	0.0679067	0.0166968	0.00568664
MSMEG_0345	32.6258	0.123918	0.70448	-0.144951	0.621173	0.212359	0.305503	0.0016121	0.00494447
MSMEG_0346	64.4755	0.178578	0.501542	0.23264	0.355196	0.55809	0.0145289	0.00168987	2.5e-05
MSMEG_0347	83.474	-0.738415	0.000632502	-0.874961	9.05e-05	-0.0832189	0.674881	0.0189039	0.00392315
MSMEG_0348	138.465	-0.211818	0.236511	-0.131203	0.480666	0.199312	0.203099	0.00524894	1.59e-05
MSMEG_0349	93.0076	-0.295783	0.266834	-0.134303	0.616683	-0.19406	0.339088	5.34e-05	0.00091807
MSMEG_0350	98.0366	-0.538898	0.0577966	-0.221514	0.414946	-0.052991	0.809691	0.00649848	0.000264928
MSMEG_0351	196.302	-0.43658	0.0140776	-0.525891	0.00312104	-0.0506754	0.788021	0.00752556	0.00158643
MSMEG_0352	97.8152	-0.647759	0.0149335	-0.677705	0.0112843	-0.543363	0.0254219	0.00156117	0.00155364
MSMEG_0353	96.7927	-0.481247	0.0627025	-0.611564	0.0192603	-0.15566	0.443633	0.00561593	0.00257626
MSMEG_0354	20.0003	0.0640048	0.86534	-0.232826	0.433082	-0.0328182	0.869884	1.28e-05	0.00637288
MSMEG_0355	277.842	-0.0860008	0.704153	0.553394	0.00196212	0.194552	0.251911	1.82e-05	0.0163014
MSMEG_0356	458.2	-0.0693061	0.792524	1.1826	6.35e-09	0.813606	3.11e-05	0.00357489	0.0542226
MSMEG_0357	461.011	-0.785033	0.00023655	0.381478	0.0689893	0.694564	0.000555967	0.0375176	0.0383379
MSMEG_0358	249.657	0.139566	0.58809	0.0187749	0.944157	0.166755	0.394638	0.0003469	0.000141611
MSMEG_0359	4318.52	-1.00093	5.9e-32	-0.577652	2e-11	-0.160345	0.0789804	0.0223158	0.00081516
MSMEG_0360	1129.29	-0.927611	9.62e-08	0.110514	0.571392	0.14133	0.412745	0.0215956	0.0249036
MSMEG_0361	1332.76	-0.978802	3.9e-13	-0.63488	3e-06	-0.0769998	0.617863	0.0268213	6.84e-06
MSMEG_0362	853.388	-0.48911	9.13e-05	-0.186856	0.161228	-0.635873	1.05e-07	0.000219722	0.00219531
MSMEG_0363	1193.42	-0.263074	0.105107	0.415784	0.00706769	-0.194335	0.19708	0.000429985	0.0202189
MSMEG_0364	609.267	-1.34315	1.92e-14	-0.791825	5.35e-06	-0.364803	0.0254177	0.0311739	0.000730095
MSMEG_0365	1180.83	-0.813216	1.31e-09	-0.826598	8.07e-10	-0.190459	0.160298	0.0181734	0.00266124
MSMEG_0366	465.111	-0.232502	0.213151	-0.788603	7.45e-06	0.195885	0.234242	0.0145379	0.0194395
MSMEG_0367	418.649	-1.0461	4.81e-09	-1.47535	1.04e-15	-0.0802283	0.657613	0.0521105	0.0225406
MSMEG_0368	1566.4	-0.477207	0.00053325	-0.154555	0.305747	0.00774651	0.968839	0.00627772	0.00114733
MSMEG_0369	1021.83	-0.504832	0.00393564	-0.279553	0.119866	-0.25294	0.121567	0.00172128	0.000362451
MSMEG_0370	6850.7	-0.507346	3.77e-06	-0.41034	0.000200311	-0.21211	0.0574025	0.00393592	4.63e-05
MSMEG_0371	4784.5	0.644986	1.37e-05	0.126775	0.44793	0.043146	0.804215	0.00856385	0.00424528
MSMEG_0372	10082.8	0.318735	0.0785068	-0.0916758	0.612015	-0.727807	1.09e-05	0.0225113	0.00269504
MSMEG_0373	18015.9	0.299936	0.00254772	0.630178	5.99e-11	-0.496511	1.2e-07	0.0251959	0.01065
MSMEG_0374	946.547	-0.243274	0.180955	0.450966	0.0078102	0.181809	0.264046	0.00143003	0.016087
MSMEG_0375	610.066	-1.65705	3.8e-11	0.0266447	0.923301	0.215101	0.27598	0.0722834	0.0509752
MSMEG_0376	249.426	-1.04794	3.04e-06	-1.52461	6.63e-11	0.0450065	0.836108	0.0670256	0.0297243
MSMEG_0377	13.0165	0.0871148	0.809369	-0.703573	0.06853	0.0361401	0.84538	0.00376135	0.0264462
MSMEG_0378	27.5493	-0.19069	0.546809	-0.903919	0.0151172	0.233556	0.261966	0.0217672	0.0196269
MSMEG_0379	6.54902	-0.061881	0.858739	-0.150631	0.580492	-0.0259597	0.877716	0.000508121	0.00172689
MSMEG_0380	814.363	-0.22308	0.123394	-0.736556	6.3e-08	0.238296	0.0749783	0.0144671	0.0179868
MSMEG_0381	5328.36	-0.298319	0.00186284	-0.469281	4.79e-07	0.12073	0.236937	0.00857435	0.00364228
MSMEG_0382	4114.91	-0.160364	0.267196	-0.499673	0.000124039	0.28248	0.0259965	0.011202	0.00870028
MSMEG_0383	9817.24	-1.22096	4.17e-13	-0.576733	0.000586409	1.24496	6.2e-15	0.156306	0.000267361
MSMEG_0384	361.351	-0.242085	0.229728	-0.101792	0.633394	0.410878	0.0187888	0.0120739	2.88e-06
MSMEG_0385	181.609	-0.151089	0.516508	-0.383939	0.06853	0.527342	0.00622135	0.0188064	0.00560624
MSMEG_0386	1102.65	-0.538313	1.03e-05	-0.782435	1.8e-10	0.362036	0.00207082	0.0336834	0.00936483
MSMEG_0387	5391.83	-0.124324	0.377359	0.687296	3.82e-09	-0.148982	0.233678	0.00298633	0.0302286
MSMEG_0388	3611.73	-0.441422	0.00190797	-0.195639	0.19447	0.0709712	0.65359	0.00827975	0.000370624
MSMEG_0389	1454.81	-0.397343	0.00332705	-0.175063	0.23211	-0.0728124	0.634175	0.00332179	0.000357629
MSMEG_0390	649.361	-0.163638	0.423982	-0.00727866	0.971071	0.283296	0.0951914	0.00620069	0.000153298
MSMEG_0391	5411.16	0.155531	0.303172	0.493901	0.000194428	-0.0608139	0.702874	0.00432178	0.00768312
MSMEG_0392	1029.94	0.125096	0.507851	0.342138	0.0391869	0.132978	0.4186	0.000287643	0.00242299
MSMEG_0393	488.509	-0.0535277	0.811734	-0.388777	0.021305	0.130702	0.43341	0.00399066	0.00577506
MSMEG_0394	3055.38	-0.604367	6.09e-05	-0.223255	0.168852	-0.682163	1.62e-06	3.01e-06	0.00407088
MSMEG_0395	37.0319	-0.51401	0.0902212	-0.357122	0.212781	-0.0541514	0.802384	0.00833889	0.000317118
MSMEG_0396	7.28018	-0.228822	0.432279	-0.240427	0.356827	0.13842	0.343769	0.0175512	0.00239603
MSMEG_0397	1.35402	-0.0476018	0.821419	-0.0173104	NA	0.0311685	NA	0.0014339	0.000471319
MSMEG_0398	2.11451	0.265015	0.239007	0.353665	0.11492	0.0591303	NA	0.00362238	0.00532424
MSMEG_0399	4920.71	0.0137982	0.965459	0.0695329	0.737158	0.640807	9.07e-05	0.00879991	1.44e-08
MSMEG_0400	28029.4	-0.317082	0.000197014	-0.384492	4.25e-06	-0.0290525	0.805164	0.00435432	0.00112492
MSMEG_0401	14581	-0.486443	2.97e-05	-0.52706	6.05e-06	-0.11832	0.342941	0.00716506	0.00133269
MSMEG_0402	44943.2	-0.599134	1.15e-07	-0.154692	0.21891	0.0515278	0.717313	0.0105108	0.00273316
MSMEG_0403	1142.44	-0.260409	0.0480816	0.338585	0.00749499	0.450423	0.000144252	0.00670769	0.00937003
MSMEG_0404	475.397	-0.29722	0.0511388	-0.147198	0.365887	0.321633	0.0208446	0.0115135	3.34e-06
MSMEG_0405	364.851	-0.839639	8.52e-05	-0.621369	0.00329389	0.0738657	0.718628	0.0318645	0.000356404
MSMEG_0406	25153.7	-0.929105	7.12e-06	0.480279	0.0214329	0.125367	0.518656	0.0146401	0.0562554
MSMEG_0407	161.448	-0.851668	7.59e-06	-1.16512	4.76e-09	-0.0258901	0.901836	0.0345636	0.0103732
MSMEG_0408	16169.4	-0.764499	5.39e-16	-1.34271	6.15e-47	-0.239336	0.0122222	0.0243598	0.0247469
MSMEG_0409	2436.58	-0.306874	0.0240916	-1.37373	1.03e-25	0.0921602	0.532415	0.0233835	0.0568856
MSMEG_0410	2721.49	-0.252416	0.0336495	-1.41479	2.72e-36	0.224974	0.0472613	0.0275951	0.065728
MSMEG_0411	2271.28	-0.576559	0.000116204	-0.912047	7.94e-10	-0.0330375	0.853154	0.0185386	0.0104679
MSMEG_0412	2434.55	-0.604022	0.000176839	-0.927477	8.07e-09	-0.130709	0.422264	0.0153298	0.0101391
MSMEG_0413	260.558	-1.29568	8.48e-19	-1.43166	5.28e-21	-0.334335	0.0142736	0.0444522	0.00716812
MSMEG_0414	216.62	0.196643	0.245583	0.571657	0.000178148	0.104244	0.529626	0.00234732	0.00649956
MSMEG_0415	3705.15	-0.0151061	0.953469	0.640681	0.000285682	0.173846	0.298214	5.29e-05	0.0158156
MSMEG_0416	1666.12	-0.015591	0.965385	1.19954	0.00127544	0.0486916	0.82053	0.00350601	0.0652257
MSMEG_0417	82.5019	0.0568098	0.831578	-0.476499	0.0227841	-0.280851	0.129375	0.000730858	0.00936595
MSMEG_0418	74.9043	0.378395	0.0976563	0.170997	0.474568	-0.0763318	0.715389	0.00648074	0.000179809
MSMEG_0419	18.6913	-0.0197058	0.959867	-0.265925	0.373045	0.00850591	0.967994	0.00122288	0.00475367
MSMEG_0420	19.5915	-0.043185	0.904631	-0.27611	0.356758	0.00490728	0.982867	0.00103897	0.00331989
MSMEG_0421	1.34706	0.15387	0.351697	-0.0950744	NA	0.034529	NA	0.000236848	0.0278595
MSMEG_0422	603.809	0.174054	0.246895	-0.615541	8.01e-06	0.0219801	0.901303	0.000521729	0.0243451
MSMEG_0423	147.871	-0.560025	0.00530456	-1.30601	1.51e-09	0.0259503	0.904932	0.029149	0.0370685
MSMEG_0424	615.734	0.031635	0.9031	0.330892	0.0725441	0.0948019	0.610731	8.29e-05	0.00327254
MSMEG_0425	191.233	-1.06002	9.99e-10	0.0515855	0.7992	-0.439536	0.00632384	0.00479643	0.031496
MSMEG_0426	74.9399	0.0533309	0.847571	-0.0954148	0.687688	0.04713	0.826825	6.52e-05	0.00106193
MSMEG_0427	52.6386	0.153515	0.60225	-0.276469	0.30719	0.16574	0.419187	0.0013761	0.0101436
MSMEG_0428	25.4475	0.28412	0.36352	0.817757	0.017125	1.15526	0.00121627	0.00280486	0.00598423
MSMEG_0429	177.054	0.0357645	0.915933	0.49164	0.0673917	0.856224	0.00168795	0.00823876	0.00943311
MSMEG_0430	641.406	-0.706463	0.00143325	1.12883	3.33e-07	0.662911	0.00152038	0.0171551	0.10538
MSMEG_0431	229.218	-0.258038	0.150315	0.208664	0.243948	0.37246	0.018115	0.00631039	0.0048178
MSMEG_0432	388.78	-1.59953	3.8e-14	-0.766173	0.000231953	0.689844	0.000430252	0.136437	0.000514576
MSMEG_0433	52.0767	0.560757	0.034455	-0.0793678	0.779512	0.111678	0.592787	0.00239162	0.0101793
MSMEG_0434	1001.1	0.0575673	0.787482	0.278284	0.0936716	-0.0423957	0.818961	0.001257	0.00268008
MSMEG_0435	2394.18	-0.599602	0.000834397	0.345846	0.0556803	0.191167	0.260713	0.00960269	0.0234223
MSMEG_0436	4154.72	-0.890589	2.48e-09	0.562142	0.000163707	0.128971	0.409962	0.011182	0.058968
MSMEG_0437	853.773	-0.088076	0.560383	0.456172	0.000195891	0.145964	0.257279	2.52e-05	0.0114506
MSMEG_0438	617.055	-0.93657	5.77e-09	0.00715383	0.970467	0.127607	0.433848	0.0233994	0.0182374
MSMEG_0439	77.4766	-0.0723909	0.802434	-0.781032	0.00177756	0.604287	0.0046802	0.0248112	0.0284728
MSMEG_0440	1.6482	-0.0896311	0.678918	-0.0911758	0.614456	0.00432883	NA	0.00425248	0.000341346
MSMEG_0441	767.539	-0.58797	1.3e-07	-0.617637	4.18e-08	0.356831	0.000813314	0.0309596	0.003184
MSMEG_0442	32.9619	0.171108	0.595397	0.495366	0.108401	0.918183	0.00566701	0.00264648	0.00265909
MSMEG_0443	61.8177	0.823555	0.00157602	0.124748	0.647784	-0.00207372	0.991811	0.0136231	0.00607875
MSMEG_0444	80.6294	0.428069	0.0899538	-0.345026	0.17547	0.0461937	0.835553	0.000706561	0.0190942
MSMEG_0445	332.526	0.13459	0.434065	-1.32894	7.43e-17	-0.0126829	0.945517	0.00440068	0.0806031
MSMEG_0446	447.229	0.273656	0.0789311	-0.44139	0.00387821	0.12988	0.400781	0.000281127	0.0204071
MSMEG_0447	1891.92	0.106275	0.768212	-0.0693008	0.824723	-2.89581	1.01e-14	0.177846	2.24e-06
MSMEG_0448	533.573	0.174755	0.465075	0.619877	0.00414935	-0.892881	3.18e-05	0.041758	0.0182947
MSMEG_0449	5197.23	0.0675487	0.639428	1.26258	2.92e-25	-0.783818	1.78e-11	0.0448973	0.0773832
MSMEG_0450	1008.21	-1.6525	3.77e-17	0.477264	0.0122996	0.545506	0.00264632	0.0725233	0.10473
MSMEG_0451	6756.82	-1.80898	1.3e-22	0.145962	0.469521	0.538481	0.00206942	0.105187	0.0770512
MSMEG_0452	257.813	0.837094	0.000438692	-0.472847	0.0460627	0.0513538	0.816555	0.0038906	0.0517609
MSMEG_0453	144.833	2.19942	9.66e-13	0.300845	0.270867	0.343505	0.130394	0.0513321	0.0490845
MSMEG_0454	1065.88	0.0766686	0.624496	0.792992	6e-11	0.0710183	0.619269	0.00299933	0.0225179
MSMEG_0455	608.058	-0.367343	0.00410251	-0.29476	0.0237144	-0.106698	0.439281	0.00282487	1.11e-05
MSMEG_0456	2184.89	0.0498282	0.816275	-0.0726819	0.692093	-0.429743	0.00345131	0.0055464	0.000171421
MSMEG_0457	1951.06	0.157794	0.271109	0.257909	0.0555891	-0.138492	0.302329	0.00427898	0.00113149
MSMEG_0458	170.333	-0.422596	0.0236624	-0.959528	7.8e-07	0.180959	0.291728	0.0244568	0.0180898
MSMEG_0459	66.8828	0.0467178	0.869572	0.0300878	0.907251	0.132545	0.493461	0.000282824	5.67e-05
MSMEG_0460	476.202	-0.88968	7.84e-07	-0.470322	0.00926467	-0.041232	0.83563	0.021647	0.000622857
MSMEG_0461	22.7946	-0.300112	0.349341	-0.166195	0.571398	0.167348	0.369587	0.0197995	0.000307626
MSMEG_0462	7.93713	0.290339	0.35639	-0.888823	0.0555372	0.0993117	0.509315	0.00223181	0.0679887
MSMEG_0463	116.766	0.334185	0.104628	-0.671107	0.0017642	0.0627094	0.75851	7.37e-05	0.0355796
MSMEG_0465	451.489	-0.174923	0.24106	0.304358	0.0259171	0.261218	0.0446092	0.00199167	0.00609522
MSMEG_0464	3328.11	-0.77779	1.29e-13	-0.412592	0.000112638	0.0761672	0.550563	0.0210875	0.000515889
MSMEG_0466	104.857	-0.226115	0.338827	-0.360338	0.114562	0.705291	0.000917116	0.0249961	0.00543522
MSMEG_0467	32.6347	-0.0566063	0.867447	-0.00657839	0.979012	0.286288	0.186735	0.00544636	0.000100614
MSMEG_0469	72.2801	1.25616	1.27e-05	0.32818	0.218657	-0.27363	0.203094	0.059648	0.00612377
MSMEG_0468	28.9081	1.45776	7.14e-06	0.100457	0.739766	0.101073	0.620288	0.0193612	0.0233849
MSMEG_0471	45.0604	-0.0407014	0.9031	-0.512157	0.0650201	0.0534404	0.810956	0.0030401	0.0111133
MSMEG_0470	60.7883	0.902018	0.00102357	-0.0257797	0.928805	-0.0565002	0.792586	0.016185	0.0199525
MSMEG_0472	68.5276	1.36469	3.34e-11	0.0999136	0.681837	0.0484577	0.824223	0.0265965	0.0247744
MSMEG_0473	45.3309	1.17491	3.62e-05	0.832594	0.00330167	0.61999	0.0176108	0.0112718	9.59e-06
MSMEG_0474	24.017	-0.124751	0.694151	-0.84743	0.0127819	-0.17444	0.390957	0.000925086	0.0160556
MSMEG_0475	34.722	-0.00719064	0.983455	-0.0990246	0.735074	0.56331	0.0313138	0.00958902	0.00144267
MSMEG_0476	33.6418	0.301985	0.328814	0.0659165	0.831812	0.291451	0.185786	0.000241964	0.00152265
MSMEG_0478	47.6187	0.0763715	0.829521	0.5015	0.096134	0.389342	0.109685	0.000957958	0.00441527
MSMEG_0477	0	NA	NA	NA	NA	NA	NA	0	0
MSMEG_0479	0	NA	NA	NA	NA	NA	NA	0	0
MSMEG_0480	186.33	-0.145723	0.519399	-0.32382	0.113214	0.128972	0.492737	0.00504114	0.00318127
MSMEG_0481	25.8081	-0.329677	0.302032	-0.252096	0.396724	0.156199	0.419187	0.0164198	0.000479264
MSMEG_0482	46.706	-0.0615266	0.841306	-0.284991	0.263254	0.337391	0.110501	0.00892612	0.00272068
MSMEG_0483	62.0866	-0.157259	0.578179	-0.984682	0.000915944	-0.0639048	0.765496	0.00479043	0.0321334
MSMEG_0484	198.482	0.0321679	0.904575	-0.432726	0.0148556	0.151064	0.373694	0.00309936	0.0128592
MSMEG_0485	58.7628	-0.468155	0.0437331	-0.719214	0.00341734	0.34619	0.0805098	0.0282093	0.00564221
MSMEG_0486	25.8676	-0.220337	0.488395	-0.607031	0.0877822	0.021558	0.9109	0.0184114	0.0169262
MSMEG_0487	19.4773	-0.0729605	0.840373	0.0144891	0.963144	0.662242	0.0441509	0.0133048	2.69e-05
MSMEG_0488	42.2871	-0.814147	0.00981614	-0.267142	0.332041	0.248427	0.241887	0.031975	0.000711747
MSMEG_0489	301.178	-0.33521	0.297115	-0.212378	0.465143	-0.0697351	0.694521	0.0101969	0.000460515
MSMEG_0490	214.72	-0.400986	0.102685	0.282278	0.24408	-0.0773376	0.715389	0.00112046	0.0172598
MSMEG_0491	1217.55	0.453549	0.0231351	0.788418	6.69e-05	-0.200138	0.264913	0.0282555	0.0100153
MSMEG_0492	444.525	-0.381566	0.0149143	0.663282	1.01e-05	-0.111846	0.491039	0.000247596	0.0379895
MSMEG_0493	453.741	-0.166719	0.416501	1.71726	2.46e-21	0.226134	0.186051	0.00235286	0.129088
MSMEG_0494	110.126	-0.391662	0.158916	1.54918	1.1e-07	0.220004	0.288823	0.000174519	0.13285
MSMEG_0496	7.88338	-0.11583	0.707008	-0.1651	0.523004	0.0322414	0.837132	0.00498613	0.00144159
MSMEG_0497	64.6726	-0.272666	0.247584	-0.72373	0.00320917	0.387051	0.0544076	0.0225722	0.0134489
MSMEG_0498	2.13212	-0.389871	0.113835	-0.279544	0.169529	-0.0159677	NA	0.0199957	0.000460798
MSMEG_0499	31.8542	0.0833728	0.811292	-0.0464338	0.877421	0.307924	0.168672	0.00303093	0.00266763
MSMEG_0500	147.482	0.893138	6.57e-06	-1.02438	4.22e-06	0.224281	0.218176	0.000118579	0.110825
MSMEG_0501	35.2431	-0.0543043	0.882655	-0.139658	0.635357	-0.180274	0.371625	0.000738907	0.00261058
MSMEG_0502	118.819	0.0886977	0.766642	-0.121108	0.642843	0.10167	0.623786	0.000576253	0.00318785
MSMEG_0503	42.2738	0.0419426	0.903191	-0.0121687	0.963898	0.353877	0.113478	0.00406409	0.000563834
MSMEG_0504	66.9658	0.46154	0.0779138	0.0819384	0.771897	0.248805	0.231827	0.000301167	0.00448485
MSMEG_0505	124.367	0.355205	0.113851	0.113948	0.640024	-0.0523803	0.808228	0.00534564	0.000479951
MSMEG_0506	27.1817	0.246605	0.403367	-0.156097	0.590881	0.149067	0.464122	0.000224334	0.00718307
MSMEG_0507	37.8502	-0.0391864	0.913234	-0.0597109	0.845832	0.0246493	0.9109	0.000256795	0.000486565
MSMEG_0508	74.3049	0.244603	0.308518	-0.171812	0.481436	-0.0196393	0.930455	0.000731509	0.00617739
MSMEG_0509	28.3617	0.0397144	0.915037	-0.00655069	0.978892	0.0255031	0.908047	2.65e-06	3.32e-06
MSMEG_0510	6.50876	1.44675	0.010707	0.0964268	0.713827	-0.0238346	0.865794	0.0311898	0.00606305
MSMEG_0511	7.40531	-0.00125303	0.996574	0.350919	0.248834	-0.164794	0.2578	0.0127888	0.0110191
MSMEG_0512	10.6431	0.602828	0.109109	0.413943	0.189239	0.240377	0.157616	0.000969156	0.000482226
MSMEG_0513	6.25829	0.0949229	0.758413	0.450942	0.142094	0.034613	0.799172	0.00266821	0.0102102
MSMEG_0514	17.064	0.324785	0.317027	0.208337	0.470439	-0.0728057	0.646102	0.0214098	0.0014264
MSMEG_0515	33.6124	0.568009	0.0584296	0.21654	0.445629	0.0936435	0.647876	0.00509357	0.000795236
MSMEG_0516	9.63236	-0.234702	0.433824	-0.522721	0.114345	0.0893908	0.558458	0.015488	0.00494989
MSMEG_0517	15.8944	0.81634	0.0366904	0.508763	0.127626	0.0789639	0.655073	0.00948985	6.53e-05
MSMEG_0518	361.281	-1.09006	3.08e-06	0.676422	0.00240382	1.13572	1.69e-07	0.0673459	0.0757717
MSMEG_0519	232.11	-0.765616	0.00397805	0.34066	0.173947	1.05655	3.72e-05	0.0545539	0.0329338
MSMEG_0520	322.318	-0.0390805	0.881981	0.49266	0.00343959	1.22889	5.5e-15	0.0207703	0.00565782
MSMEG_0522	515.324	-2.24742	2.81e-25	-0.281274	0.176995	0.0619458	0.763364	0.105638	0.0571217
MSMEG_0523	445.32	-1.48857	5.39e-12	-0.093329	0.686532	0.261168	0.158445	0.06533	0.0289185
MSMEG_0524	36.7859	-0.857401	0.00326476	-0.412167	0.121682	0.150923	0.459935	0.0257511	0.000324524
MSMEG_0525	0.83432	-0.0462913	0.817051	0.0469998	NA	0.0415452	NA	0.00903167	0.00187788
MSMEG_0526	47.3837	0.213206	0.399625	-0.0831243	0.758014	-0.101313	0.622726	0.00202641	0.00145933
MSMEG_0527	10.1061	0.125146	0.709045	0.0135142	0.962496	0.130749	0.427406	0.000511937	0.000576246
MSMEG_0528	31.9959	-0.0255137	0.945576	0.0836133	0.786273	-0.0467222	0.824891	0.000420015	0.00041202
MSMEG_0529	1006.12	1.79558	2.53e-18	-0.421406	0.0398697	-0.56533	0.00363427	0.0910514	0.111789
MSMEG_0530	2229.78	2.36942	8.92e-34	-0.37816	0.0542251	-0.829067	1.51e-05	0.174058	0.149603
MSMEG_0531	1611.65	-0.147227	0.331978	0.45419	0.000668812	-0.500511	8.95e-05	0.00768996	0.0177955
MSMEG_0532	512.043	0.878603	0.000177594	1.80068	3.94e-14	0.45002	0.0335643	0.0271796	0.0453911
MSMEG_0533	54.3843	-0.519266	0.0592733	0.145813	0.59497	0.439485	0.0586134	0.0184641	0.00772709
MSMEG_0534	238.533	-0.542376	0.00968923	0.0205341	0.929134	0.492723	0.0100299	0.0241142	0.00308434
MSMEG_0535	374.06	-0.747244	5.34e-07	0.0512685	0.77858	0.764932	1.84e-08	0.0424083	0.00799607
MSMEG_0536	7316.95	-0.972388	5.12e-08	0.264477	0.153458	0.614111	0.00033478	0.0435225	0.0345513
MSMEG_0537	15234.8	-0.140396	0.550098	0.761558	0.000267545	-0.193963	0.292789	0.00625224	0.0408526
MSMEG_0538	8234.29	-0.257621	0.259902	0.486087	0.0227627	-0.170697	0.370507	0.00170572	0.0277781
MSMEG_0539	746.022	-0.0160771	0.940541	-0.964928	5.22e-11	0.289884	0.0375978	0.0142764	0.0404552
MSMEG_0540	523.005	-0.0587752	0.800015	0.405902	0.0192987	-0.267666	0.099554	0.00502399	0.0109927
MSMEG_0541	231.769	0.528255	0.00132745	-0.0245549	0.906564	-0.19097	0.239733	0.0103293	0.0045725
MSMEG_0542	226.243	0.65293	5.61e-06	0.23779	0.13087	0.0367557	0.839724	0.00957163	0.00179783
MSMEG_0544	288.418	0.0823084	0.660824	0.272448	0.0784153	-0.297624	0.0415505	0.00610184	0.00337787
MSMEG_0543	105.936	0.282917	0.172121	0.879846	7.48e-06	-0.115638	0.550295	0.0140505	0.0185229
MSMEG_0545	125.498	0.5675	0.00238574	0.948711	3.46e-07	-0.262441	0.143844	0.0347982	0.0131902
MSMEG_0546	284.576	0.461619	0.015606	0.189097	0.345211	0.618778	0.000662055	0.000292699	0.00214285
MSMEG_0548	119.566	-0.121263	0.625783	-0.0440782	0.858911	0.242104	0.199713	0.00418231	1.05e-05
MSMEG_0547	6.44562	0.105588	0.743483	0.991273	0.0316149	-0.0407412	0.777305	0.00862015	0.0212143
MSMEG_0549	92.0316	0.33708	0.244793	-0.499769	0.0833587	-0.0405776	0.853154	0.00104461	0.0311581
MSMEG_0550	257.313	0.535673	0.00161481	-0.0110644	0.956112	-0.0578108	0.75851	0.00732781	0.0067214
MSMEG_0551	96.2796	1.3498	1.83e-11	0.237588	0.275251	0.328735	0.0819162	0.016281	0.0175886
MSMEG_0552	353.703	0.087346	0.562845	0.666699	2.49e-08	0.00117515	0.993504	0.00331	0.014771
MSMEG_0553	32.2569	-0.00933793	0.97962	0.165051	0.560675	0.0387173	0.86116	1.37e-05	0.00157877
MSMEG_0554	5.94654	0.0403518	0.906033	-0.187316	0.435977	-0.120571	0.316176	0.00138925	0.00675044
MSMEG_0555	5.62556	0.197406	0.481438	0.315532	0.23774	0.121795	0.320291	0.00129433	0.00423732
MSMEG_0556	34.6854	-0.100472	0.768647	-0.164855	0.571667	-0.164388	0.406558	5.62e-05	0.000400089
MSMEG_0557	2379.75	-0.0196322	0.936572	0.865119	4.76e-07	0.315167	0.0525783	1.41e-05	0.0328223
MSMEG_0558	5970.9	-0.274442	0.158595	0.232416	0.238178	-0.437029	0.0121158	0.00178863	0.0149894
MSMEG_0559	83370.3	-0.178991	0.548014	0.764083	0.00109611	0.264167	0.18144	0.00107181	0.0332713
MSMEG_0560	465.24	-0.0648529	0.831532	0.385777	0.107953	0.561984	0.0136381	0.00711214	0.00901692
MSMEG_0561	116.1	-0.530459	0.0391953	-0.298739	0.234979	0.53516	0.0207621	0.0397307	0.000186501
MSMEG_0563	280.901	-0.861634	4.94e-07	-0.459049	0.00743834	0.100513	0.566286	0.0271478	0.000172325
MSMEG_0562	1180.01	-1.08946	1.39e-18	-0.78852	2.36e-10	0.30128	0.0128289	0.061888	0.000274328
MSMEG_0564	237.577	-0.490563	0.00713173	-0.328681	0.0760213	0.224089	0.179352	0.0175602	8.31e-05
MSMEG_0565	163.434	-0.264832	0.184274	-0.402463	0.0382525	0.115738	0.529766	0.00741545	0.00253323
MSMEG_0566	117.674	-0.577178	0.0026667	-0.341393	0.0800929	0.17795	0.305698	0.0166751	4.17e-07
MSMEG_0567	26.5826	-0.379884	0.240552	0.0733236	0.813441	-0.0330414	0.873024	0.000971946	0.0058373
MSMEG_0568	12.8478	-0.0429851	0.906623	0.317561	0.296154	0.103334	0.55141	0.000166288	0.00634956
MSMEG_0569	23.7506	-0.438497	0.177654	0.442402	0.152494	0.111419	0.571551	0.00406545	0.0214497
MSMEG_0570	1.54224	0.0577936	0.731717	0.048366	NA	0.0242103	NA	0.00118576	8.27e-05
MSMEG_0571	16.0217	-0.190917	0.548269	0.079317	0.792449	-0.167585	0.306138	0.000522433	0.00782943
MSMEG_0572	27.7635	-0.420243	0.162769	0.0895733	0.765418	0.129565	0.529766	0.00775502	0.00834732
MSMEG_0574	196.283	-0.18184	0.400544	-0.169633	0.423597	-0.125728	0.504087	0.000385789	4.06e-05
MSMEG_0573	26.0071	-0.195301	0.545801	0.125551	0.681095	0.0231935	0.9109	0.000609339	0.00535171
MSMEG_0575	3193.32	0.661539	0.00572664	1.63057	3.74e-11	-0.16471	0.404414	0.0580426	0.0542956
MSMEG_0576	8409.56	0.103095	0.632331	1.53924	4.85e-18	-0.9681	1.16e-08	0.0688825	0.114408
MSMEG_0577	105.021	-0.489337	0.0182227	0.267635	0.191194	0.0604861	0.765496	0.00345692	0.0162871
MSMEG_0578	62.3915	0.0509254	0.880835	0.134066	0.621173	0.287361	0.174154	0.00224099	6.4e-06
MSMEG_0580	915.093	-0.434228	0.00854981	-0.699537	2.05e-05	0.0870969	0.618981	0.0176082	0.00792262
MSMEG_0579	220.97	-0.120261	0.51027	-0.346293	0.0340945	-0.0931177	0.582112	0.000794121	0.00245233
MSMEG_0581	85.3858	1.64334	6.12e-09	0.283556	0.282801	0.101941	0.625681	0.0431822	0.0184986
MSMEG_0582	81.6982	1.45096	6.82e-10	0.0677499	0.800735	-0.026381	0.906256	0.036807	0.0287345
MSMEG_0583	54.9522	-0.258111	0.370413	-0.106662	0.708015	-0.0273392	0.904184	0.0024215	0.000277974
MSMEG_0584	5816.57	-0.873951	8.91e-07	0.971456	4.02e-08	0.837437	7.92e-07	0.0319952	0.0973676
MSMEG_0585	0	NA	NA	NA	NA	NA	NA	0	0
MSMEG_0586	26059.1	-0.674601	4.77e-07	1.18385	6.79e-19	0.712048	2.28e-08	0.0138671	0.103842
MSMEG_0587	42.9721	0.0849254	0.784622	-0.118879	0.658165	0.606897	0.0105534	0.00735249	0.00271738
MSMEG_0588	181.459	-0.483622	0.0305996	-0.0468043	0.852077	0.0708306	0.734238	0.00820554	0.00216466
MSMEG_0589	212.878	-0.133949	0.498178	0.0806551	0.688174	-0.043404	0.823959	9.98e-06	0.00126183
MSMEG_0590	217.979	-0.00194045	0.990806	-0.0670172	0.711307	-0.180467	0.228909	0.000573447	4e-05
MSMEG_0591	140.696	-0.244428	0.268391	-0.0528178	0.825642	0.235963	0.202272	0.00705053	0.000192718
MSMEG_0592	320.953	-0.572374	0.000336276	-0.395045	0.0150308	-0.17022	0.276696	0.0057634	4.4e-06
MSMEG_0593	1120.23	-0.559901	0.000324981	0.414318	0.00782358	-0.627616	2.44e-05	0.00179318	0.0395307
MSMEG_0594	3276.31	-0.462716	0.000245565	-0.0806624	0.591123	-0.303998	0.0130147	0.000414461	0.00368423
MSMEG_0595	1714.62	-0.671125	9.12e-05	-0.566886	0.000926854	-1.00454	1.06e-09	0.000237366	0.000338417
MSMEG_0596	262.06	-1.07716	1.73e-10	-1.15178	2.24e-11	-0.659988	3.71e-05	0.0143153	0.00401218
MSMEG_0598	234.478	-0.43028	0.0334544	0.294876	0.143758	0.0948741	0.622726	0.00328241	0.0178178
MSMEG_0597	444.828	0.105529	0.615454	0.123936	0.506217	-0.0294756	0.882326	0.00078971	0.00018608
MSMEG_0599	245.402	-0.155925	0.439262	-1.50546	8.76e-13	0.717522	7.95e-05	0.0555883	0.079731
MSMEG_0600	2176.33	-0.100199	0.714523	0.812823	0.000574778	-0.0293848	0.899956	0.00215081	0.0370669
MSMEG_0601	1099.79	0.105721	0.683637	0.391958	0.0712325	-0.0485528	0.820782	0.00280963	0.0068412
MSMEG_0602	2441.28	0.526844	0.00751084	0.798057	4.65e-05	-0.0243501	0.908898	0.0186841	0.012068
MSMEG_0603	414.457	0.0629925	0.783139	-0.520367	0.0030849	-0.178393	0.282303	1.82e-08	0.0106728
MSMEG_0604	122.105	0.715616	0.000169094	-0.709456	0.000652819	-0.149894	0.415149	0.00631653	0.056127
MSMEG_0605	200.016	0.938989	0.000347871	0.0783448	0.780884	-0.251687	0.222029	0.0403991	0.0102525
MSMEG_0606	75.1868	1.19455	3.86e-07	-0.238147	0.323715	-0.290557	0.160298	0.0355342	0.0394336
MSMEG_0608	416.163	0.181042	0.363351	-0.798749	1.36e-05	-0.444965	0.00932163	0.00211131	0.0306961
MSMEG_0607	222.297	-0.290604	0.0745849	-0.314456	0.0542514	-0.0652493	0.711139	0.00255785	0.000735269
MSMEG_0609	201.761	0.0497002	0.854338	0.796634	7.51e-05	-0.165631	0.371625	0.0095363	0.0257338
MSMEG_0610	14.7266	-0.0734889	0.839551	0.195055	0.512772	0.0533163	0.782719	0.000494469	0.00266983
MSMEG_0611	31.4443	0.455429	0.139439	0.116893	0.691555	0.0649127	0.756101	0.00451586	0.00271444
MSMEG_0612	93.1477	0.437817	0.0657873	0.111512	0.664453	0.061136	0.776124	0.00320628	0.00194098
MSMEG_0613	138.931	0.519581	0.00614376	0.593725	0.00175663	0.593429	0.00106379	0.000435619	0.000560488
MSMEG_0614	440.18	0.708142	0.000156122	0.237345	0.227733	0.0689302	0.724424	0.011172	0.00282455
MSMEG_0615	256.597	0.263351	0.366543	-1.13255	0.000306646	-0.487177	0.0544076	0.00597567	0.0699782
MSMEG_0616	1043.55	-1.46664	0.00583027	-2.67803	1.03e-05	-1.09559	0.0191732	0.0291891	0.0670176
MSMEG_0617	1130.59	-0.377812	0.223463	-1.97059	0.00123377	-0.300171	0.0807888	0.00166022	0.0808738
MSMEG_0618	118.242	-1.17029	0.0203386	-1.9674	0.00151841	-0.446757	0.0496415	0.0174607	0.02608
MSMEG_0619	454.35	-0.770934	0.0563843	-1.62339	0.00397771	-1.0185	0.0254746	0.00245108	0.024921
MSMEG_0620	323.753	-0.951565	0.0357145	-1.80595	0.00367057	-0.949959	0.0305427	0.0052006	0.0247342
MSMEG_0621	210.325	-0.830507	0.0479047	-2.0743	0.000978941	-0.756568	0.03805	0.00803919	0.0420627
MSMEG_0622	449.502	-1.2648	0.0117832	-2.41245	5.33e-05	-1.17301	0.0151769	0.0189333	0.0567566
MSMEG_0623	619.045	-1.75021	0.00202122	-2.39416	7.89e-05	-1.58805	0.00406356	0.0206478	0.0325288
MSMEG_0624	569.496	-1.14547	0.0155586	-1.94057	0.000448778	-1.34234	0.0073011	0.00530094	0.0245842
MSMEG_0626	339.8	-1.6273	0.00259567	-1.68126	0.00199273	-1.39608	0.00674433	0.0119982	0.00425423
MSMEG_0625	262.635	0.00643385	0.985593	-0.384774	0.126456	-0.288079	0.170398	0.00167817	0.00683363
MSMEG_0627	321.514	-0.788263	9.27e-06	-0.63508	0.00036763	-0.229162	0.166308	0.0130415	0.00078306
MSMEG_0628	1616.65	-0.539677	2.19e-06	-0.0758679	0.578706	0.230977	0.0430387	0.0133845	0.00271634
MSMEG_0629	366.15	-0.0494499	0.807023	-0.566461	0.000164139	-0.116911	0.452076	0.000607079	0.011979
MSMEG_0630	129.626	0.0435025	0.864306	-0.0611626	0.775304	0.238949	0.144413	0.00149689	0.000845657
MSMEG_0632	379.807	0.013076	0.948352	0.60773	2e-06	-0.205861	0.119575	0.0057393	0.0171611
MSMEG_0634	124.733	-0.579514	0.00261851	0.0640582	0.774289	0.299597	0.0803721	0.0144567	0.00636654
MSMEG_0633	780.449	-1.34594	2.49e-26	-0.127798	0.369821	-0.069753	0.632918	0.0309926	0.025049
MSMEG_0635	770.396	1.89691	8.33e-65	1.60368	1.91e-45	0.519369	4.77e-06	0.0777013	0.00151646
MSMEG_0636	1206.18	-0.2171	0.0918174	0.326761	0.00728886	0.485485	1.81e-05	0.00647614	0.00721478
MSMEG_0637	2863.56	-2.26659	2.56e-34	-0.243688	0.196684	0.318302	0.0628084	0.143427	0.0644941
MSMEG_0638	5650.93	-0.251694	0.00320658	-0.121656	0.186387	-0.017644	0.87387	0.001623	8.94e-05
MSMEG_0639	6920.28	0.75031	3.96e-15	0.412886	2.35e-05	-0.284465	0.00296811	0.0304389	0.000162802
MSMEG_0640	8611.36	0.46019	5.39e-07	0.338218	0.000319466	-0.512916	4.8e-09	0.0257651	0.000394996
MSMEG_0641	9036.68	0.581437	0.0002354	0.586718	0.00019419	-0.213829	0.161059	0.0251674	0.00201864
MSMEG_0642	5845	1.01041	5.8e-13	0.521759	0.000232396	-0.0985682	0.526688	0.0356176	0.00127385
MSMEG_0643	48360.7	0.492214	7.27e-06	0.703024	1.03e-10	-0.32583	0.00300476	0.0276919	0.00735035
MSMEG_0644	803.507	0.333227	0.00209272	0.298849	0.00636244	-0.0827537	0.512521	0.0062826	0.000291713
MSMEG_0645	2172.5	-0.231194	0.0692031	-0.13391	0.319732	-0.0139923	0.9307	0.00164634	1.72e-05
MSMEG_0646	489.676	-0.434327	0.0016371	-0.3397	0.0150419	-0.0862868	0.573682	0.00504406	0.00014535
MSMEG_0648	0	NA	NA	NA	NA	NA	NA	0	0
MSMEG_0647	34.6589	0.125006	0.704997	0.12732	0.668691	0.424911	0.0902618	0.00208432	4.89e-05
MSMEG_0649	188.932	0.305869	0.12148	0.9892	1.77e-07	0.599422	0.00097087	0.000496184	0.0169989
MSMEG_0650	201.72	-0.168026	0.460434	0.366091	0.0726531	1.07384	2.58e-08	0.0232191	0.00595488
MSMEG_0651	119.635	0.907109	0.000333201	1.44751	1.7e-08	0.609481	0.0099268	0.0138312	0.0168488
MSMEG_0652	64.8049	-0.23774	0.400643	-0.311537	0.252528	0.438487	0.0659798	0.0228214	0.00490739
MSMEG_0654	13.442	0.165483	0.615133	-0.0945246	0.753996	0.0460422	0.804105	8.74e-06	0.00552696
MSMEG_0655	36.2336	-0.0215882	0.95132	0.0933064	0.746034	0.118907	0.568695	0.00074344	0.000593826
MSMEG_0656	101.098	-0.340603	0.199259	0.201806	0.437812	0.00175361	0.993504	0.00150298	0.0115204
MSMEG_0657	62.7341	0.501402	0.0662867	0.419381	0.116635	0.0445202	0.841988	0.00774587	4.38e-05
MSMEG_0658	3.99853	-0.170991	0.505085	0.137308	0.570848	0.0293857	NA	0.00267872	0.00933831
MSMEG_0659	6.82123	-0.0942559	0.748118	0.0715669	0.784529	-0.00534276	0.969033	0.000928534	0.00909509
MSMEG_0660	47.5878	0.0924596	0.787838	-0.0267051	0.927902	0.447411	0.0774619	0.0051208	0.0015167
MSMEG_0661	57.8286	-0.0321873	0.911574	-0.271685	0.254507	0.033095	0.884583	0.00130326	0.0026271
MSMEG_0662	160.995	-0.381348	0.036317	-0.135976	0.491614	-0.482145	0.00500005	0.000126443	0.00144578
MSMEG_0663	131.368	0.105417	0.66021	-0.138227	0.529316	-0.374241	0.0475339	0.00432273	0.00113042
MSMEG_0664	50.6844	0.163534	0.545704	-0.324083	0.196801	0.0183618	0.937801	6.05e-06	0.00927716
MSMEG_0666	69.3584	-0.31132	0.158655	-0.332289	0.131417	-0.0858336	0.669213	0.00214806	0.000705497
MSMEG_0665	59.5081	-0.250159	0.350646	-0.389244	0.133284	0.322533	0.132026	0.0172014	0.00298838
MSMEG_0667	81.5524	-0.46313	0.0698525	-0.0157188	0.952787	0.0394387	0.859572	0.00619222	0.00273195
MSMEG_0668	225.594	-0.518738	0.000718932	-0.0377852	0.838669	0.0768349	0.643664	0.00699714	0.00341806
MSMEG_0670	3993.19	-1.2627	9.15e-15	0.258034	0.134395	0.12477	0.462611	0.032251	0.0591451
MSMEG_0669	5050.77	-0.89492	3.18e-11	0.41547	0.00239286	0.346056	0.0081325	0.0221949	0.0435725
MSMEG_0671	10847.7	-0.848992	8.77e-07	0.237647	0.203684	0.2386	0.14527	0.0215332	0.0284013
MSMEG_0672	25666.1	-0.789768	5.95e-05	0.438843	0.0207016	0.0887047	0.642803	0.00969873	0.0461719
MSMEG_0673	820.636	-0.424888	0.0205536	0.223459	0.238178	-0.207696	0.211899	7.94e-08	0.0150119
MSMEG_0674	1609.51	0.61155	8.78e-07	0.35301	0.00579179	0.541002	5.94e-06	0.000692595	0.000876241
MSMEG_0675	124.575	0.096614	0.735264	0.427459	0.0710103	0.508231	0.0211039	0.00179487	0.0042463
MSMEG_0676	130.681	-0.257627	0.370547	-0.175005	0.526581	0.204693	0.32271	0.0146685	8.25e-05
MSMEG_0678	968.003	-0.296263	0.00158216	0.1867	0.055269	0.104054	0.305516	0.00187581	0.00610541
MSMEG_0679	4517.12	-0.0313222	0.872703	0.415179	0.00267157	0.268071	0.0448605	0.00038344	0.0061497
MSMEG_0680	128.775	0.220182	0.290104	0.212149	0.300766	0.596009	0.00114114	0.00178981	8.24e-05
MSMEG_0681	778.194	-0.606933	1.01e-05	-0.521675	0.000167218	0.0412973	0.812954	0.0170617	0.000432124
MSMEG_0682	833.809	-0.760185	6.62e-08	-0.499642	0.000472025	0.0867518	0.582112	0.0237074	1.61e-08
MSMEG_0683	1170.2	-1.12411	1.06e-09	0.098189	0.640024	0.444267	0.00964246	0.0478892	0.0325689
MSMEG_0684	5009.1	-1.3397	3.97e-14	0.345342	0.0552545	0.324754	0.0512963	0.0464304	0.0691875
MSMEG_0685	2128.33	-1.50459	7.67e-11	0.202256	0.382233	0.175933	0.367356	0.053325	0.0634538
MSMEG_0686	3706.02	-1.66817	1.62e-11	0.0263734	0.891147	0.112957	0.581236	0.0679402	0.0625261
MSMEG_0687	609.842	0.0262072	0.902637	0.284484	0.055244	-0.134281	0.368086	0.00218471	0.00423254
MSMEG_0688	2686.58	0.659618	3.52e-12	0.655198	5.88e-12	-0.056627	0.633968	0.0197338	0.00208426
MSMEG_0689	56.0237	-0.679286	0.0223621	-0.000845261	0.994578	0.15831	0.443073	0.0159207	0.00638666
MSMEG_0690	13456.6	-0.115915	0.563653	0.72093	1.35e-05	-0.237861	0.128336	0.00628702	0.0297493
MSMEG_0691	2082.22	-1.28622	2.13e-22	-0.326083	0.0164106	-0.938114	7.65e-14	0.00298052	0.0199585
MSMEG_0692	3725.57	-0.559487	2.64e-06	-0.250644	0.0455816	-0.419201	0.00027955	0.000779582	0.0018498
MSMEG_0693	377.241	-0.764104	5e-05	-0.325603	0.0871469	-0.00833707	0.968636	0.0164757	0.00209333
MSMEG_0695	1194.88	-0.0733176	0.597793	0.167217	0.168246	0.148243	0.204592	0.00046209	0.00178858
MSMEG_0696	675.102	-1.60777	7.88e-12	0.0295852	0.911178	0.267061	0.174233	0.0679995	0.053473
MSMEG_0697	2908.34	-1.89085	7.62e-16	-0.0651504	0.797189	0.040616	0.859572	0.0790713	0.0705055
MSMEG_0698	872.704	-0.439793	0.000506059	0.0685889	0.652602	0.117676	0.385056	0.0056401	0.00555337
MSMEG_0699	1739.95	-0.815271	1.13e-07	-0.687509	8.16e-06	0.627845	1.81e-05	0.0656208	0.00329969
MSMEG_0700	460.188	-0.0431469	0.839234	-0.521876	0.000866239	0.397661	0.00617493	0.0111054	0.0134028
MSMEG_0701	559.851	0.936846	1.96e-11	0.280289	0.0608698	0.480838	0.000444904	0.0053495	0.00793172
MSMEG_0702	6865.08	-0.322339	0.0060112	0.189317	0.117475	0.0128766	0.928459	0.00110627	0.0075127
MSMEG_0703	1619.36	-0.464001	9.09e-05	0.0827817	0.565996	0.162741	0.190207	0.00697456	0.00640095
MSMEG_0704	935.064	-0.208203	0.288094	0.238865	0.208728	0.0382537	0.852309	0.000267272	0.00599082
MSMEG_0705	32.9989	0.0374659	0.921188	-0.0988476	0.744866	0.854738	0.00856698	0.0134848	0.00402233
MSMEG_0706	4.36497	-0.0103631	0.97172	0.220728	0.341014	0.0212709	0.857636	0.00312672	0.00660172
MSMEG_0707	7.23888	0.360367	0.262838	0.299673	0.291291	0.150344	0.30111	0.00154414	0.000752378
MSMEG_0708	274.3	-0.12905	0.429288	-0.0693314	0.691664	0.651079	7.62e-07	0.0137149	0.000407738
MSMEG_0709	22024.6	0.420416	0.0317896	0.113117	0.620905	0.0556491	0.78451	0.00467958	0.00223997
MSMEG_0710	4564.54	0.371919	0.0384813	-0.240664	0.186881	0.15289	0.371647	0.000180017	0.0145142
MSMEG_0711	10248	-0.121333	0.399625	-0.321047	0.0131558	0.284055	0.0183089	0.00696955	0.00356414
MSMEG_0713	1363.11	0.29381	0.0335377	-0.188523	0.18915	0.173581	0.18733	1.72e-06	0.00868079
MSMEG_0712	1009.28	-0.560944	0.000568423	-0.159315	0.375275	0.0354787	0.852475	0.0100106	0.00244712
MSMEG_0714	42.3837	0.0380095	0.912451	-0.958943	0.00342065	0.0261808	0.908898	0.00405083	0.0306459
MSMEG_0715	12.8569	0.594537	0.0870167	-0.204165	0.490564	0.201196	0.296073	4.65e-06	0.0183352
MSMEG_0716	16.2747	-0.134696	0.688986	0.0197646	0.9499	0.110297	0.54786	0.0048817	7.99e-05
MSMEG_0718	111.13	-0.0307638	0.912041	0.0872913	0.710517	-0.113448	0.561495	0.000584255	0.000738186
MSMEG_0717	849.977	-0.219759	0.131509	0.350153	0.0106235	-0.29629	0.024384	0.0016092	0.0133954
MSMEG_0719	396.381	0.608496	0.000115676	-0.371945	0.024302	0.419997	0.00574124	0.000119604	0.0338332
MSMEG_0720	23.6809	1.25217	0.000799208	0.193955	0.512134	0.104413	0.593483	0.0174889	0.0135897
MSMEG_0722	45.5072	0.560796	0.0273021	0.0524321	0.856259	-0.00159052	0.992974	0.00575479	0.00452342
MSMEG_0723	25.2162	-0.141901	0.668854	-0.378408	0.2178	0.083117	0.672562	0.008464	0.00463717
MSMEG_0724	1.88285	-0.197872	0.208134	-0.100403	0.509134	-0.0380338	NA	0.00190273	0.0010934
MSMEG_0725	90.2392	-0.365523	0.0727621	-0.30963	0.131965	0.138851	0.450583	0.00900346	0.000336482
MSMEG_0726	47.259	-0.466819	0.111346	-0.12427	0.661346	0.692434	0.0119215	0.0353232	0.00144073
MSMEG_0727	100.854	0.0594053	0.840531	0.165389	0.478001	0.214166	0.261966	0.000517089	6.41e-05
MSMEG_0728	780.797	-0.629499	0.000175372	-0.419476	0.0133977	0.191775	0.233146	0.0241541	7.4e-05
MSMEG_0729	113.701	-0.165577	0.491452	-0.0631409	0.799183	0.596973	0.00297481	0.0135368	0.000141188
MSMEG_0730	102.331	-0.405888	0.0800126	-0.0969548	0.693346	0.262157	0.17812	0.0125343	0.000392684
MSMEG_0731	147.383	-0.490573	0.00450878	0.0740741	0.708444	0.17541	0.27719	0.00784133	0.00598318
MSMEG_0732	2557.57	0.178403	0.286749	0.0546618	0.768047	0.166763	0.26931	2.65e-07	0.000639312
MSMEG_0733	171.492	0.341242	0.0483411	0.235037	0.189149	0.00726384	0.974063	0.00407013	9.97e-06
MSMEG_0734	173.399	0.528329	0.00116839	0.404564	0.0150263	0.0195722	0.922131	0.00917711	8.88e-05
MSMEG_0735	82.7776	-0.448729	0.084113	-0.0962257	0.721852	0.249606	0.225015	0.0134949	0.000565353
MSMEG_0736	7633.46	0.326138	0.0356369	0.791703	1.01e-07	0.0107636	0.965859	0.0107223	0.0131516
MSMEG_0737	830.122	0.240846	0.0844016	0.103339	0.502335	0.101286	0.487943	0.000655308	0.000218629
MSMEG_0738	440.285	-0.230372	0.151335	-0.261574	0.100389	-0.0811329	0.622726	0.00166725	0.000296786
MSMEG_0739	192.693	0.132771	0.517899	-0.0859328	0.676431	0.193893	0.243264	0.000550732	0.00229376
MSMEG_0740	667.818	-0.166682	0.194255	-0.169961	0.176998	0.0213792	0.89	0.00141761	0.000198674
MSMEG_0741	659.551	-0.418437	5.96e-05	-0.549014	2.52e-07	-0.320081	0.00168736	0.00214056	0.00151307
MSMEG_0742	561.987	-0.792762	3.77e-08	-0.470515	0.00123439	-0.14307	0.333729	0.0136565	0.000224312
MSMEG_0743	516.042	-0.407783	0.000776429	-0.15721	0.237805	-0.0309388	0.841988	0.00368257	0.000590338
MSMEG_0744	24.9171	0.798795	0.0165136	-0.357616	0.246242	0.783093	0.0140435	0.00236725	0.0507852
MSMEG_0745	9.92568	0.454566	0.185152	0.256508	0.368534	0.0536442	0.735501	0.00668424	0.000615871
MSMEG_0746	84.5682	0.27859	0.211011	0.0531881	0.832833	0.244621	0.196387	7.7e-06	0.00183314
MSMEG_0747	13.4715	-0.305487	0.340604	-0.44208	0.170172	0.070113	0.702956	0.0136114	0.00382259
MSMEG_0748	38.8958	-0.298121	0.292766	0.166632	0.545805	-0.0448045	0.839529	0.000322509	0.00827736
MSMEG_0749	19.2566	-0.0629799	0.861265	0.0388522	0.902147	-0.139938	0.466816	0.00261412	0.000658506
MSMEG_0751	454.005	-0.104119	0.609963	-0.03741	0.862755	-0.600311	0.000291686	0.00481056	0.00117865
MSMEG_0750	2332.7	0.679032	4.89e-13	0.910053	3.07e-22	-0.259228	0.00665229	0.0374768	0.00957392
MSMEG_0752	468.005	0.564428	3.27e-05	0.361362	0.00976219	0.0368276	0.826825	0.00962397	7.63e-05
MSMEG_0753	1006.11	-0.221467	0.235655	0.395401	0.0222327	0.306011	0.0597427	0.00333844	0.0113826
MSMEG_0754	1874.66	-0.223989	0.0398985	0.446893	1.23e-05	-0.413639	2.85e-05	0.00412378	0.0181369
MSMEG_0755	1358.4	-0.00923281	0.96674	0.262399	0.0602181	-0.251567	0.0542538	0.00346086	0.00426259
MSMEG_0757	1392.52	0.486057	0.000373118	1.37593	7.9e-25	-0.141628	0.320215	0.0330485	0.0469279
MSMEG_0756	639.351	0.273463	0.0151455	0.474023	1.14e-05	-0.214481	0.054359	0.0107582	0.0039154
MSMEG_0758	127.249	0.165771	0.497	-0.330975	0.142978	-0.0682692	0.742724	0.00021783	0.0102376
MSMEG_0759	2022.59	0.564524	6.97e-07	-0.708374	6.53e-10	-0.0413912	0.775169	0.00118572	0.0516425
MSMEG_0760	680.879	0.117184	0.465302	-0.986822	1.07e-12	-0.210275	0.121757	0.000262848	0.0459375
MSMEG_0761	306.605	-0.676048	0.000199618	-0.418461	0.021692	-0.292216	0.0828791	0.0056146	0.00025271
MSMEG_0762	763.644	0.160305	0.439859	0.727631	9.01e-05	-0.0944306	0.614845	0.0084939	0.0156209
MSMEG_0763	3173.86	-1.7093	2.79e-26	0.117093	0.520659	0.316197	0.0406798	0.074207	0.0645628
MSMEG_0764	1893	-1.46627	5.27e-19	0.188932	0.305636	0.163287	0.309015	0.0457549	0.0592813
MSMEG_0765	265.773	0.363448	0.0141838	0.762326	1.31e-07	0.213174	0.143844	0.00439387	0.00884905
MSMEG_0766	3762.28	-0.270091	0.00148802	0.334983	6e-05	-0.248609	0.00248252	0.000551925	0.0138624
MSMEG_0767	399.789	0.199232	0.138933	0.928836	1.43e-14	0.0122564	0.945517	0.00768293	0.025804
MSMEG_0768	1383.02	-0.271784	0.0122797	0.134674	0.248834	0.0716544	0.566983	0.00154507	0.0038912
MSMEG_0769	3596.13	-0.383234	5.61e-07	0.311732	5.23e-05	-0.0261626	0.804612	0.000709173	0.0141603
MSMEG_0770	672.729	-0.679397	1.61e-05	-0.158881	0.355864	0.445362	0.00276148	0.0311769	0.00232631
MSMEG_0771	90.5956	0.410477	0.0343485	-0.510272	0.0136128	-0.114809	0.548087	0.00149904	0.0230153
MSMEG_0772	15.4381	0.375662	0.257846	0.740228	0.0615164	-0.114271	0.446073	0.040451	0.00723515
MSMEG_0773	531.432	0.580691	0.00158098	1.18556	1.02e-10	-0.253706	0.14052	0.0433933	0.0296755
MSMEG_0776	204.774	0.170369	0.298434	0.46896	0.00151675	0.359257	0.0108805	6.96e-08	0.00375839
MSMEG_0775	988.883	-0.69539	1.32e-08	0.0216853	0.89114	0.27833	0.0199811	0.0185826	0.0085569
MSMEG_0777	5149.76	0.0366604	0.812372	-0.258963	0.0530917	-0.0187134	0.911581	8.7e-05	0.00382037
MSMEG_0778	1429.61	-0.827725	2.31e-09	-1.17339	4.54e-17	-0.574724	1.61e-05	0.0104588	0.0103328
MSMEG_0779	70.7526	0.223899	0.373742	-0.316649	0.196156	0.0284957	0.901906	3.1e-06	0.0116418
MSMEG_0780	104.308	0.394017	0.133929	0.257638	0.320648	0.399748	0.0778737	7.15e-06	0.000508421
MSMEG_0781	257.946	-1.10127	6.63e-07	-1.59	5.99e-12	0.336124	0.0798054	0.0970377	0.0306785
MSMEG_0782	669.639	-0.799646	5.66e-10	-0.124936	0.390032	0.0441691	0.776061	0.0149313	0.00683205
MSMEG_0783	2617.06	0.933711	3.4e-16	0.994006	5.51e-18	-0.0940443	0.478034	0.044215	0.00602905
MSMEG_0784	777.001	0.428644	0.00280365	0.772823	3.76e-08	-0.130995	0.38639	0.0188377	0.0110271
MSMEG_0785	97.0445	0.168655	0.471148	0.359989	0.0893035	-0.208137	0.270909	0.00795151	0.00356117
MSMEG_0786	1555.27	0.0451853	0.865426	-0.0691931	0.801696	-0.795245	0.00131846	0.020238	0.000253413
MSMEG_0787	1003.54	0.780761	0.00288537	-0.168332	0.513414	-0.0901147	0.663952	0.0191356	0.0256451
MSMEG_0788	904.354	1.13668	3.66e-15	0.147948	0.367194	-0.402878	0.00462273	0.0516503	0.0120593
MSMEG_0790	757.242	-0.474863	6.98e-05	-0.0811869	0.565164	-0.19109	0.113379	0.00151708	0.00301205
MSMEG_0789	520.197	-0.656473	4.75e-06	-0.375272	0.0102684	-0.224125	0.111876	0.00670858	0.00054966
MSMEG_0791	669.55	-0.423368	1.65e-05	-0.368536	0.00023664	-0.271699	0.00496033	0.00174061	4.98e-05
MSMEG_0792	38.113	0.054132	0.878209	0.202648	0.460714	-0.155627	0.446462	0.00450361	0.00142425
MSMEG_0793	634.659	-0.281437	0.026129	-0.0788783	0.586971	-0.428774	0.00026618	0.000379846	0.00175541
MSMEG_0794	185.567	-0.193104	0.33987	-0.34166	0.0737685	-0.132357	0.459325	0.000833597	0.00164499
MSMEG_0795	738.36	0.00998675	0.958904	0.351912	0.00800206	-0.177574	0.182282	0.00321792	0.0059368
MSMEG_0796	507.163	-0.195503	0.135259	0.299515	0.0146456	-0.421215	0.000330828	0.00319115	0.011798
MSMEG_0798	101.817	-0.207165	0.4254	-0.131969	0.608992	0.00647811	0.977805	0.00229876	6.82e-05
MSMEG_0799	87.5083	-0.0100974	0.975743	0.140192	0.608195	0.328806	0.133951	0.00506199	0.00156746
MSMEG_0800	20.9274	0.0176994	0.968431	0.00626829	0.982922	0.0584213	0.765496	5.65e-05	0.00012666
MSMEG_0801	0.9006	-0.110377	0.357476	-0.0545475	NA	-0.025495	NA	0.000753391	8.49e-05
MSMEG_0802	0.508097	-0.0130304	0.928717	-0.0242468	NA	-0.0166667	NA	0.000471655	0.000395507
MSMEG_0803	5.67466	-2.97336	0.0084358	-0.24179	0.284087	0.10339	0.381578	0.0773468	1.5e-06
MSMEG_0804	1.70212	-0.0682672	0.648191	0.113724	0.459929	0.0793383	NA	0.00685188	0.00605426
MSMEG_0805	114.577	-0.58613	0.00912203	-0.520696	0.0202921	-0.0492047	0.821253	0.0110148	0.00069073
MSMEG_0806	1336.99	-0.641618	9.82e-08	-0.0927259	0.510687	-0.0745012	0.598768	0.00633243	0.00519061
MSMEG_0807	804.822	-0.840202	6.88e-12	-0.364481	0.00371001	-0.0671626	0.639928	0.0162249	0.00209651
MSMEG_0808	51.276	-0.810827	0.00628319	-0.800931	0.00738837	-0.0389737	0.859572	0.0221528	0.00397149
MSMEG_0809	8.785	-0.201857	0.498676	-0.0080491	0.973045	-0.112661	0.415918	0.000782464	0.000696588
MSMEG_0811	46.6217	-1.01324	0.000679959	-1.12496	0.000296797	0.0157195	0.945517	0.0368564	0.00700881
MSMEG_0810	167.432	-0.497357	0.00803056	-1.46896	6.9e-13	0.0715967	0.709205	0.0313867	0.0447213
MSMEG_0812	102.714	-0.230339	0.266639	-0.812627	7.66e-05	-0.521733	0.00537664	1.41e-05	0.0112318
MSMEG_0813	33.8075	0.892169	0.000744774	0.180712	0.500703	0.17839	0.384996	0.00622149	0.005699
MSMEG_0815	569.779	0.229539	0.0843355	-0.628471	1.02e-06	0.456712	0.000119465	0.00661359	0.0320491
MSMEG_0814	263.529	-0.57346	0.00113161	-1.01266	2.59e-08	0.418838	0.0100515	0.0458848	0.0192146
MSMEG_0816	178.164	-0.281198	0.187379	0.142833	0.52017	0.70022	0.000283923	0.0197417	0.00325502
MSMEG_0817	147.736	-1.51503	3.06e-06	-0.073832	0.7992	0.43464	0.0732099	0.0923724	0.0198263
MSMEG_0818	88.5953	-0.35081	0.0610542	-0.975075	1.42e-06	0.183641	0.27598	0.019249	0.0199054
MSMEG_0819	90.2593	-0.143251	0.572632	-0.552974	0.017822	0.285814	0.143386	0.0118512	0.012699
MSMEG_0821	111.138	-0.477498	0.0154801	-0.68078	0.000820478	0.455805	0.00985751	0.0333228	0.00686758
MSMEG_0820	4.34195	-0.165269	0.502244	-0.191749	0.370453	-0.101928	0.324797	0.00285562	0.000390672
MSMEG_0822	69.3505	0.123467	0.642663	-0.159314	0.509848	0.0995183	0.626319	0.000276611	0.00348468
MSMEG_0823	361.004	-0.510583	0.00173785	-0.430737	0.00878118	-0.195434	0.21232	0.00401269	7.2e-05
MSMEG_0824	76.4126	-0.378672	0.120058	-0.981951	0.00019225	0.106367	0.604741	0.0195995	0.020418
MSMEG_0825	232.541	-0.361515	0.0404889	-0.694501	8.27e-05	-0.198617	0.226405	0.00447641	0.00767088
MSMEG_0826	302.711	-0.653607	0.000450109	-0.822647	1.36e-05	0.176986	0.305698	0.0321701	0.00813371
MSMEG_0827	65.9406	0.0382753	0.904773	-0.435633	0.0840089	-0.0401674	0.857117	0.000309349	0.0109061
MSMEG_0828	430.374	-0.318067	0.0859023	-0.173816	0.369049	-0.131964	0.452075	0.00146047	0.000267154
MSMEG_0829	648.823	0.238287	0.0844082	0.632169	8.58e-07	0.340513	0.00668111	0.000538612	0.00689448
MSMEG_0831	44.7439	-0.200474	0.504684	0.0485079	0.872535	-0.0547707	0.80146	5.31e-05	0.00354989
MSMEG_0830	716.308	-0.532447	2.11e-07	-0.116212	0.321316	-0.968058	2.98e-23	0.00377014	0.00588506
MSMEG_0832	1186.43	0.35809	0.00536258	0.455179	0.000315091	-0.17104	0.18742	0.0122643	0.00247554
MSMEG_0833	2893.56	-0.129079	0.403367	0.260427	0.0624472	0.163968	0.229634	0.000774685	0.00478854
MSMEG_0834	1573.69	0.147317	0.209519	0.534094	2.28e-07	-0.011398	0.939797	0.00341782	0.00811725
MSMEG_0835	5423.29	0.701225	4.69e-09	0.881747	1.74e-13	-0.118579	0.372557	0.0310303	0.00742464
MSMEG_0836	1933	0.926337	3.56e-12	0.83043	5.58e-10	-0.0311197	0.858541	0.0348197	0.00147699
MSMEG_0837	315.708	-0.0171311	0.938279	0.399074	0.00874766	-0.138469	0.375456	0.0025964	0.00806263
MSMEG_0838	240.102	0.332769	0.0817553	-0.100636	0.638704	0.383373	0.027469	0.000463455	0.00711245
MSMEG_0839	159.227	0.109195	0.630243	-0.150304	0.478033	0.357966	0.0432157	0.00315195	0.00485879
MSMEG_0840	373.734	0.0779099	0.725614	-0.342286	0.0584861	0.137194	0.427103	0.00166649	0.00831618
MSMEG_0842	397.412	-0.234125	0.352197	-0.491083	0.0398697	0.15011	0.455461	0.0135597	0.00689441
MSMEG_0843	429.464	-0.249056	0.264116	-0.123336	0.588538	-0.255325	0.171507	9.01e-06	0.00015612
MSMEG_0844	223.115	-0.167798	0.314029	-0.120874	0.477038	-0.393908	0.00645574	0.000985362	7.78e-05
MSMEG_0845	292.22	-0.0118721	0.953469	0.0795488	0.633494	-0.167569	0.240984	0.00115899	0.000443872
MSMEG_0846	1700.29	-0.240889	0.0121024	-0.0270727	0.820831	-0.0869014	0.411136	0.000460277	0.00106245
MSMEG_0847	418.921	0.026757	0.902371	0.399662	0.00666421	0.0198917	0.913699	0.00083155	0.00637734
MSMEG_0848	3123.37	-0.442902	6.06e-06	0.0607438	0.613072	-0.161444	0.115593	0.00100742	0.00645048
MSMEG_0849	255.483	-0.673595	2.87e-05	-0.0465247	0.810942	-0.285855	0.0615014	0.00200644	0.00901705
MSMEG_0850	39.1187	-0.382531	0.147146	0.0727075	0.794834	0.292359	0.162716	0.00955259	0.00308755
MSMEG_0851	47.075	0.120871	0.673207	0.5197	0.0342955	0.34805	0.104053	9.77e-05	0.00618244
MSMEG_0852	40.6862	0.492924	0.0921243	0.996007	0.00139351	0.420448	0.0871632	0.00331788	0.00991164
MSMEG_0853	8.80533	0.608863	0.106361	0.278937	0.33574	0.209792	0.202425	0.00122659	0.00144813
MSMEG_0854	196.179	1.32837	2.01e-09	1.37912	6.08e-10	-0.0645559	0.75851	0.083834	0.00771217
MSMEG_0856	85.9579	1.4822	3.73e-11	0.830404	0.000270129	0.0974593	0.635836	0.0476066	0.00100971
MSMEG_0855	98.4963	0.094463	0.732335	-0.0798399	0.757064	-0.392188	0.061984	0.00593734	0.000688462
MSMEG_0857	53.3585	-0.102996	0.740887	-0.562552	0.0440873	-0.303336	0.163972	1.19e-05	0.00737672
MSMEG_0859	860.993	0.259888	0.0543778	0.0306489	0.85335	-0.0497958	0.751319	0.00237728	0.000919083
MSMEG_0858	1347.72	-0.0667345	0.612272	-0.570946	4.95e-08	-0.0128731	0.928515	0.00220568	0.0112766
MSMEG_0860	1061.11	-0.28039	0.0559909	-0.609065	1.64e-05	0.084802	0.593292	0.00881244	0.00795705
MSMEG_0861	670.946	0.00352442	0.987513	-0.314938	0.0168887	0.130202	0.334953	0.00178859	0.00547368
MSMEG_0862	1055.8	-1.36691	2.9e-41	-1.7454	9.15e-62	0.132897	0.221163	0.101155	0.0258471
MSMEG_0863	1820	-1.28999	5.96e-14	-1.26461	2.33e-13	0.254416	0.11598	0.0913608	0.00764005
MSMEG_0864	248.985	-1.42685	9.69e-17	-1.17339	1.04e-11	-0.237294	0.133284	0.0511314	0.000489014
MSMEG_0865	306.625	-1.23145	5.6e-15	-1.16805	3.1e-13	-0.14672	0.343769	0.0467775	0.00378896
MSMEG_0867	695.253	-0.480252	9.98e-05	-0.428808	0.000645628	0.458276	8e-05	0.0275099	0.00140798
MSMEG_0866	4037.26	0.0607773	0.612272	0.298197	0.00171423	0.0589247	0.617691	0.000352647	0.0026715
MSMEG_0868	53.3905	-0.352969	0.146332	-0.190207	0.434173	-0.0741352	0.724892	0.00242782	0.000118145
MSMEG_0869	1.83712	-0.21306	0.0705268	-0.00977604	0.944994	-0.00641028	NA	0.0134543	0.0030251
MSMEG_0870	92.7714	-0.447297	0.0315054	-0.459947	0.0284613	0.189893	0.295282	0.0167809	0.00199218
MSMEG_0871	20.959	-0.130411	0.699116	0.116981	0.70346	0.0608933	0.75851	0.000690282	0.00136165
MSMEG_0872	44.0521	-0.178725	0.494959	0.0874957	0.747207	0.519976	0.017313	0.00870567	0.000724955
MSMEG_0873	0.571865	0.0903719	0.50451	0.0462267	NA	0.0347258	NA	0.000166911	0.00181391
MSMEG_0874	145.444	0.106015	0.65541	0.373669	0.062121	-0.555767	0.00450047	0.0165094	0.00724948
MSMEG_0875	140.24	0.718049	0.00205556	0.214256	0.369049	-0.027119	0.904932	0.015629	0.00306654
MSMEG_0877	430.575	0.165946	0.272211	-0.749409	7.12e-08	-0.273845	0.0403132	0.000255887	0.0274823
MSMEG_0876	542.74	-0.251436	0.0339475	-1.52415	8.03e-37	-0.128576	0.289094	0.0136438	0.0664305
MSMEG_0878	138.971	-0.0079708	0.9792	-0.0303107	0.903755	-0.0506644	0.813934	0.000117388	1.12e-05
MSMEG_0879	62.0762	-0.174607	0.51573	-0.790807	0.00305167	-0.180179	0.371625	0.0012888	0.0132334
MSMEG_0880	70627.8	-0.329261	0.0867806	-1.46368	6.73e-15	-0.0402398	0.841988	0.019683	0.0604153
MSMEG_0881	112.794	0.606793	0.00782609	-0.475896	0.0418581	-0.111499	0.582112	0.00682983	0.0373064
MSMEG_0882	301.44	-0.221211	0.303702	0.436096	0.0321006	0.0634277	0.756329	0.000108214	0.0157648
MSMEG_0883	352.147	-0.212582	0.121335	0.486115	9.71e-05	-0.189888	0.142548	0.00124626	0.0185678
MSMEG_0884	122.524	-1.13616	4.23e-08	-1.09384	2.37e-07	-0.22399	0.212154	0.031945	0.00164075
MSMEG_0885	83.6827	-0.0801804	0.756616	-0.645737	0.00415558	0.294705	0.118473	0.0114348	0.0163127
MSMEG_0886	155.123	0.196847	0.365364	-0.00978048	0.965029	0.532848	0.00462744	0.00361504	0.00268555
MSMEG_0887	993.803	-0.832134	4.87e-10	-0.273474	0.0474706	0.0729643	0.634835	0.0212822	0.0024398
MSMEG_0888	148.179	-0.445309	0.0201568	-0.688844	0.000423838	0.196255	0.256749	0.0205311	0.0077982
MSMEG_0889	274.904	0.493621	0.0257394	-1.0013	1.64e-05	0.160685	0.405912	0.00102666	0.0842807
MSMEG_0890	172.733	0.368502	0.0593566	-0.0123301	0.955512	0.0566717	0.777955	0.00184532	0.00390713
MSMEG_0891	93.0759	0.430223	0.101437	0.528286	0.0426048	0.64184	0.0102031	4.12e-06	0.00103912
MSMEG_0892	269.906	-0.920494	1.63e-07	-0.220901	0.227002	0.540833	0.000780908	0.0490752	0.00406534
MSMEG_0893	39.8158	-0.301356	0.291802	-0.386085	0.168852	0.235412	0.261946	0.0179484	0.00170896
MSMEG_0894	94.998	0.0560531	0.873776	-0.557873	0.0543608	-0.0636379	0.765437	0.000331171	0.0188983
MSMEG_0895	1754.94	-0.227822	0.093987	0.425454	0.000796794	-0.0465736	0.765327	9.1e-06	0.0172594
MSMEG_0896	500.213	0.0466422	0.792907	0.395553	0.00162237	-0.0232777	0.882219	0.00146432	0.00572481
MSMEG_0897	628.699	-0.217023	0.119481	0.0865084	0.571398	-0.198231	0.129188	2.85e-05	0.00373134
MSMEG_0898	555.461	-0.278187	0.0826298	0.0791583	0.661749	-0.139754	0.369689	0.000142175	0.00337315
MSMEG_0899	2222.71	0.241255	0.0856996	0.606818	3.34e-06	-0.00234965	0.985235	0.00628398	0.00809346
MSMEG_0900	219.48	0.386761	0.0137421	-1.15059	1.71e-11	0.117027	0.468426	0.00175142	0.0819844
MSMEG_0901	205.767	-0.822012	7.79e-08	-1.35266	1.86e-16	-0.09439	0.563191	0.0321374	0.0220421
MSMEG_0902	225.124	-0.272701	0.159265	-0.698165	0.000230354	0.192729	0.263626	0.0153899	0.0146009
MSMEG_0903	6017.48	-0.190458	0.0391953	0.0918606	0.373223	0.114394	0.238818	0.00134241	0.00161791
MSMEG_0904	72.3531	0.0416515	0.901262	-0.170405	0.516173	0.114916	0.581724	0.00174818	0.00303346
MSMEG_0905	609.857	0.349491	0.0102686	0.734866	2.04e-08	0.269658	0.0417008	0.00309117	0.00818628
MSMEG_0906	441.268	0.249858	0.153044	0.0121513	0.951748	0.256749	0.10243	7.15e-05	0.0019811
MSMEG_0907	11.6062	0.488783	0.163145	0.672299	0.0726252	0.161625	0.322952	0.00190527	0.0020326
MSMEG_0908	15.6311	0.370706	0.262838	0.22184	0.452644	0.0958557	0.589891	0.00184552	0.000143418
MSMEG_0909	1611.71	0.232869	0.0353583	0.162582	0.155885	-0.027547	0.840286	0.00241337	1.04e-06
MSMEG_0910	11.5665	-0.0177178	0.963307	0.108379	0.709631	0.0134657	0.941619	1.55e-07	0.000183625
MSMEG_0911	1652.92	-1.71599	2.14e-23	-1.67208	6.46e-22	0.327206	0.0430387	0.1562	0.0138382
MSMEG_0912	1251.67	-0.278064	0.00525038	-0.245203	0.0164027	0.0164975	0.911581	0.00325903	0.000167952
MSMEG_0913	6943.79	-0.272848	0.0407627	-0.30291	0.0207932	0.70685	3.64e-09	0.0281202	0.00250669
MSMEG_0914	241.475	-0.387685	0.0382213	-1.11317	6.84e-09	-0.158187	0.361554	0.0103713	0.0264101
MSMEG_0915	802.281	-0.276055	0.0304995	-0.203028	0.126702	0.20963	0.0876979	0.00716258	0.000163033
MSMEG_0916	2141.87	0.102472	0.45371	0.513914	5.11e-06	0.137197	0.261996	0.000742787	0.00831101
MSMEG_0917	2920.28	0.0585889	0.708805	0.526981	3.3e-06	-0.49696	4.77e-06	0.0138671	0.014344
MSMEG_0918	576.759	0.667141	1.31e-06	0.425318	0.00261937	0.212912	0.128808	0.00745234	0.000197954
MSMEG_0919	1064.1	0.133815	0.469662	-0.0150217	0.929959	0.273259	0.0765415	0.000794758	0.00154714
MSMEG_0920	496.346	0.278728	0.114222	0.29192	0.0938898	-0.122235	0.476269	0.00704655	0.000416897
MSMEG_0921	671.584	0.243503	0.0807479	0.0878642	0.572052	-0.0768358	0.612997	0.00295039	0.000361398
MSMEG_0922	1504.22	-0.468525	9.66e-06	-0.261171	0.017822	-0.464868	4.11e-06	0.000107287	0.000503929
MSMEG_0923	1680.95	0.230383	0.0785093	0.165784	0.22454	-0.00772649	0.961979	0.00227958	5.51e-08
MSMEG_0924	2572.81	-0.638268	0.00172786	0.213091	0.315997	-0.535064	0.00521895	0.000361508	0.0278024
MSMEG_0925	199.145	-0.515886	0.000694203	-0.203351	0.211267	0.0173432	0.926984	0.0076527	0.000984699
MSMEG_0926	547.53	-0.67318	1.72e-06	-0.0972966	0.551543	-0.185127	0.187888	0.00451638	0.0078498
MSMEG_0927	345.757	-0.523541	0.0166711	-0.848934	0.000130896	-0.0323401	0.88151	0.019146	0.0115378
MSMEG_0928	1481.01	-0.26544	0.0189929	-0.313911	0.0048596	-0.192621	0.0816924	0.000876332	0.000541412
MSMEG_0929	4523.85	0.908512	4.84e-23	0.58722	2.98e-10	0.282024	0.00239297	0.0138931	0.000222284
MSMEG_0930	1007.91	0.183367	0.167277	0.488942	4.95e-05	0.2112	0.0819833	0.000585209	0.00463757
MSMEG_0931	603.356	-0.289492	0.134537	-0.420174	0.0241135	-0.18939	0.27598	0.00156755	0.00179044
MSMEG_0932	1373.15	-0.414909	0.000306332	-0.329407	0.00479995	0.065696	0.62859	0.00847331	8.01e-05
MSMEG_0933	1864.75	-0.925375	8.44e-13	0.00822328	0.952701	0.0166586	0.930133	0.0161771	0.0182807
MSMEG_0934	1411.22	-0.923066	7.14e-06	0.282631	0.172231	0.00843312	0.969913	0.0117443	0.0384719
MSMEG_0935	4682.47	-0.572192	4.63e-08	0.113533	0.3651	0.22239	0.0385932	0.0113193	0.00979862
MSMEG_0936	906.184	0.592586	0.000366969	0.71014	1.91e-05	-0.0328857	0.866184	0.0203426	0.00383209
MSMEG_0937	732.549	0.418947	0.0150732	0.495077	0.00362708	-0.260911	0.104712	0.0216357	0.00232675
MSMEG_0938	2895.12	-0.123949	0.400843	0.528558	2.49e-05	-0.302466	0.0137056	0.00506187	0.0190149
MSMEG_0939	4360.37	-0.781355	2.73e-13	0.0397975	0.776716	0.0303398	0.834782	0.0118019	0.0147665
MSMEG_0940	3613.75	-0.512362	9.53e-09	0.126323	0.216729	-0.0794282	0.450289	0.00235361	0.0104321
MSMEG_0941	871.21	-0.477291	0.000849701	0.209442	0.165014	0.0734898	0.64602	0.00435154	0.0123991
MSMEG_0942	468.59	-0.120103	0.429164	0.549583	1.54e-05	0.288553	0.0210898	0.000531233	0.0138478
MSMEG_0943	2155.56	-0.653222	1.25e-06	-0.448457	0.00100671	-0.32207	0.0137899	0.00511758	8.61e-05
MSMEG_0944	2751.77	-0.20417	0.0674127	0.2496	0.0209223	0.0868206	0.470573	0.00065387	0.00621
MSMEG_0945	1238.18	0.0698903	0.785342	0.491819	0.0125856	-0.0113336	0.960392	0.00224803	0.00817443
MSMEG_0946	5137.55	-0.0665978	0.752354	0.213072	0.214419	-0.18387	0.238818	0.00138143	0.00345683
MSMEG_0947	1890.78	-0.00370822	0.975209	0.0463218	0.722958	0.0192	0.90232	6.52e-07	0.000109209
MSMEG_0948	3306.79	-0.418336	0.000443395	-0.378536	0.00153013	-0.177134	0.143121	0.00328756	0.000177178
MSMEG_0949	1109.14	-0.0839474	0.447383	0.490422	6.4e-08	-0.109506	0.281851	0.00158102	0.0132063
MSMEG_0950	1.63096	0.238958	0.246132	0.221964	0.215236	0.0836641	NA	0.00174412	0.000414229
MSMEG_0951	0.452364	0.0642171	0.531813	0.0515118	NA	-0.00144451	NA	0.00762393	5.38e-06
MSMEG_0952	7455.26	-0.0535025	0.719039	0.0748666	0.590171	-0.66246	5.49e-10	0.00932222	0.00174299
MSMEG_0953	10619.1	-0.328906	0.0363427	-0.339821	0.0281414	-0.130805	0.402136	0.00240721	0.000617976
MSMEG_0954	10868.2	-0.0843751	0.545836	-0.102055	0.439545	-0.373014	0.000633391	0.00150099	3.07e-07
MSMEG_0956	4445.31	-0.153279	0.370992	0.028158	0.882298	-0.422887	0.00343195	0.00202496	0.00197589
MSMEG_0955	0	NA	NA	NA	NA	NA	NA	0	0
MSMEG_0957	0	NA	NA	NA	NA	NA	NA	0	0
MSMEG_0958	598.61	-0.152042	0.36789	-0.269089	0.0844312	0.0937243	0.565764	0.00361929	0.00148081
MSMEG_0959	380.981	0.294384	0.0393897	0.141015	0.366043	0.359763	0.00661937	6.19e-05	0.000674253
MSMEG_0960	70.7459	-0.165881	0.468813	-0.0361794	0.879065	-0.221622	0.237602	0.000174739	0.000366922
MSMEG_0962	167.354	0.135517	0.480559	-0.127552	0.500572	0.072194	0.689699	9.66e-06	0.00274511
MSMEG_0963	366.66	-1.44526	1.03e-10	0.0672279	0.783427	0.633276	0.00168795	0.0864593	0.0402818
MSMEG_0964	665.31	-0.320134	0.0293153	0.0948742	0.56901	0.559182	2.82e-05	0.0151008	0.0030024
MSMEG_0965	17781	-1.20337	1.84e-08	-1.52413	1.31e-12	0.171644	0.382363	0.091068	0.0266923
MSMEG_0966	104.017	-0.143329	0.594599	-0.692206	0.00637246	0.121418	0.554466	0.00860554	0.0173168
MSMEG_0967	76.6737	-0.149381	0.603973	-0.0534505	0.853101	0.164598	0.419583	0.00445746	6.5e-06
MSMEG_0968	883.827	-1.50304	1.09e-16	-0.169	0.379014	-0.063507	0.73699	0.0414088	0.0293654
MSMEG_0969	4404.85	0.559883	1e-07	0.940147	1.87e-19	-0.42272	3.5e-05	0.0422561	0.0152442
MSMEG_0970	1700.38	0.266871	0.125597	0.751327	4.46e-06	-0.60782	0.00012017	0.0369901	0.0178478
MSMEG_0971	849.944	0.84936	5.91e-09	1.01573	3.59e-12	-0.271406	0.0615402	0.0537534	0.00844895
MSMEG_0972	755.193	0.331369	0.0899538	0.778443	3.97e-05	-0.438256	0.0137937	0.0343398	0.0163302
MSMEG_0973	1673.59	0.979998	2.54e-10	1.17313	3.99e-14	-0.0162107	0.932449	0.0487341	0.0105965
MSMEG_0974	1347.47	0.164363	0.301475	0.645861	3.84e-06	-0.283524	0.0396404	0.0141874	0.0136838
MSMEG_0975	1635.38	0.0134554	0.941246	0.420036	0.000393044	-0.284933	0.0133252	0.00597414	0.00970349
MSMEG_0976	4827.5	0.0459059	0.889527	0.917138	0.000171459	-0.0404602	0.859572	0.00579471	0.0430123
MSMEG_0977	894.523	0.119833	0.394668	0.413946	0.000619668	0.250112	0.0358932	1.64e-05	0.00407035
MSMEG_0978	1518.83	0.0797935	0.525536	0.306363	0.0031386	-0.168699	0.111213	0.00360042	0.00335091
MSMEG_0979	119.794	0.353352	0.188835	0.419238	0.109743	0.182731	0.373077	0.0014196	0.000925559
MSMEG_0980	228.149	0.0969547	0.586464	0.718078	4.94e-07	-0.291986	0.0443896	0.0113627	0.0196716
MSMEG_0981	22.3528	0.687305	0.0602387	1.26897	0.00254461	-0.049242	0.79199	0.0361363	0.0164025
MSMEG_0982	51.9166	0.320133	0.273615	0.0553017	0.856259	-0.271808	0.209154	0.0149266	0.00205082
MSMEG_0984	73.6527	0.320195	0.180234	-0.258457	0.285424	0.248415	0.211678	0.000426039	0.015076
MSMEG_0983	380.885	0.0774144	0.671286	-0.299113	0.0498096	0.208627	0.140309	0.00234091	0.00639881
MSMEG_0985	906.653	1.20538	6.82e-10	0.141971	0.504328	0.214246	0.228337	0.0189991	0.0226497
MSMEG_0986	664.347	0.241238	0.253857	-0.0706232	0.759064	0.0352949	0.854567	0.000730778	0.00369325
MSMEG_0987	8310.91	1.44619	1.53e-11	1.46015	9.93e-12	-0.454053	0.0213275	0.152401	0.0131053
MSMEG_0988	4737.49	1.66817	1.33e-24	1.18156	5.91e-13	-0.616853	9.81e-05	0.165844	0.000794529
MSMEG_0989	1070.19	0.505272	9.16e-06	0.625065	3.59e-08	-0.181834	0.126134	0.0203526	0.00376221
MSMEG_0990	1242.11	-0.180062	0.163035	0.0635454	0.658584	-0.449113	6.93e-05	0.00221256	0.00293261
MSMEG_0991	583.175	-0.340936	0.00198282	0.00994897	0.944884	-0.394762	0.000164889	0.000208009	0.00369867
MSMEG_0992	128.066	0.74615	0.00179407	0.163609	0.507805	-0.0592628	0.782719	0.0140928	0.00267068
MSMEG_0993	219.937	-0.211121	0.288113	-0.329941	0.0807125	-0.00014296	0.996585	0.00321316	0.00190318
MSMEG_0994	95.7491	0.0834293	0.719039	-0.529487	0.0071263	0.0433563	0.832332	0.000996841	0.0160728
MSMEG_0995	62.8987	-0.749034	0.00737952	-0.886642	0.00213287	-0.0236695	0.916868	0.0253859	0.00860142
MSMEG_0996	18.0491	0.126083	0.712948	0.0131921	0.964412	-0.0820221	0.643664	0.00344405	0.000231808
MSMEG_0997	17.4279	-0.225978	0.477872	-0.837366	0.0283195	-0.451862	0.088143	5.11e-05	0.00893033
MSMEG_0998	35.8387	-0.19124	0.504684	-0.286528	0.291745	0.0838097	0.692515	0.00481775	0.00151734
MSMEG_1000	13.144	0.348052	0.288783	0.245067	0.410096	0.546705	0.066	0.000285309	0.00050838
MSMEG_0999	288.134	-1.03513	5.04e-10	-0.407712	0.0139583	-0.038258	0.839513	0.0251459	0.0022725
MSMEG_1001	1774.27	-1.16323	2.21e-09	0.376477	0.0522266	0.176161	0.324899	0.0273431	0.0621735
MSMEG_1002	2.96682	0.00173666	0.996615	-0.249181	0.18272	0.00503354	NA	8.11e-05	0.0189279
MSMEG_1003	0.0674663	-0.0203833	0.903191	-0.017059	NA	-0.00809428	NA	6.37e-05	0.000102117
MSMEG_1005	1.5037	0.0229188	0.918281	0.156106	NA	-0.0542046	NA	0.0151429	0.00847706
MSMEG_1006	5.4301	0.0360055	0.910419	-0.0183258	0.941204	0.0926676	0.452076	0.00878456	0.00224075
MSMEG_1007	4.4205	0.293808	0.189524	0.273805	0.168195	0.0943793	0.243499	1.64e-05	0.00588846
MSMEG_1008	3.56392	0.277447	0.323515	-0.06045	0.792449	-0.0886727	NA	0.0102414	0.0138645
MSMEG_1009	0.953958	0.130499	0.250804	0.0137553	NA	0.0208241	NA	0.00408073	0.00371161
MSMEG_1010	4.20969	0.0214962	0.944607	-0.0535358	0.812426	-0.105755	0.261966	0.00904997	0.00912354
MSMEG_1011	8.06949	-0.356789	0.265493	-1.13007	0.028122	-0.0658187	0.678063	0.00717979	0.00835412
MSMEG_1012	3.33177	-0.0491855	0.86534	-0.113308	0.591454	-0.0122761	NA	0.000543893	0.00371597
MSMEG_1013	3.8368	-0.126216	0.59799	0.186478	0.413326	0.0539037	NA	0.00199137	0.0131557
MSMEG_1014	2.87235	0.141962	0.578873	0.0882202	0.68866	0.00964641	NA	0.00400916	0.000588652
MSMEG_1015	8.32598	-0.0988069	0.771459	0.0662802	0.825224	-0.0560552	0.735597	0.000312304	0.00258262
MSMEG_1016	12.8891	0.112833	0.740887	0.904773	0.0326751	-0.101449	0.518081	0.0128117	0.0324878
MSMEG_1017	92.0446	-0.267557	0.247584	-0.318849	0.155973	-0.0635122	0.75981	0.00214666	0.000478512
MSMEG_1019	192.78	-0.315038	0.143298	-0.313826	0.139568	-0.0902754	0.646207	0.00280978	0.00033365
MSMEG_1021	0.533925	0.00572849	0.966501	0.00955202	NA	0.000683837	NA	6.95e-05	0.000191957
MSMEG_1022	0.0603333	0.0281726	0.911574	-0.00182193	NA	-0.000850631	NA	0.00058287	0.000523404
MSMEG_1023	3.08316	-0.207897	0.305728	-0.0791641	0.685937	-0.0294554	NA	5.04e-05	0.00125753
MSMEG_1024	0.0678957	-0.0204082	0.903191	-0.0170858	NA	-0.00829067	NA	0.00011247	7.02e-06
MSMEG_1026	1.65298	0.0940051	0.634575	-0.030295	0.848719	-0.0162783	NA	0.00688724	0.00681114
MSMEG_1025	1.343	-0.0792065	0.604594	-0.00453342	NA	0.00488095	NA	0.00179305	0.00425046
MSMEG_1027	5.03096	-0.0582972	0.837341	-0.0110701	0.959836	-0.0617212	0.570236	0.000830459	0.000699822
MSMEG_1028	126.707	-0.0476326	0.84339	0.519751	0.0030834	-0.196612	0.250076	0.00362862	0.0157661
MSMEG_1029	12.6839	0.598817	0.101192	1.16673	0.00813773	0.257297	0.183171	0.00415744	0.00925374
MSMEG_1030	108.293	-0.397029	0.0844487	1.26982	7.24e-09	-0.039849	0.854567	0.00161002	0.0950386
MSMEG_1031	11.7713	-0.277975	0.385929	-0.0132449	0.963461	-0.121287	0.496521	1.34e-07	0.00253377
MSMEG_1032	0.487641	0.00774876	0.954403	0.017623	NA	-0.0120377	NA	0.00163023	0.000278426
MSMEG_1033	59.4346	-0.0379979	0.910631	-0.33213	0.216876	-0.0506199	0.818961	0.000309603	0.0046754
MSMEG_1034	9.4258	-0.176357	0.58349	0.0614119	0.838669	0.249441	0.19536	0.0102592	0.00261385
MSMEG_1035	2.83668	-0.0748175	0.757647	-0.200323	0.258297	0.0415442	NA	0.0124525	0.0131193
MSMEG_1037	252.274	-0.722706	0.00475965	1.13211	1.02e-05	-0.421265	0.0574558	0.00271064	0.121285
MSMEG_1038	38.2035	0.0284637	0.933108	0.715397	0.0053721	-0.0788606	0.712298	0.00427663	0.0204588
MSMEG_1039	15.8015	0.0227334	0.953469	-0.0881444	0.771202	0.108015	0.551796	0.00152773	0.000546704
MSMEG_1041	109.712	0.0182894	0.95276	0.220248	0.261959	-0.455129	0.0123217	0.0079844	0.00424605
MSMEG_1042	11.3939	-0.061702	0.86534	-0.196163	0.496235	0.143458	0.406175	0.00890965	0.004414
MSMEG_1043	9.73518	-0.0885684	0.792821	-0.035646	0.901263	-0.00883026	0.957498	0.00122657	4.35e-05
MSMEG_1044	0	NA	NA	NA	NA	NA	NA	0	0
MSMEG_1045	1.64261	0.224475	0.198777	0.185769	0.22264	0.0315389	NA	0.010434	0.000258526
MSMEG_1046	18.0669	0.262745	0.411909	0.155209	0.6054	0.134033	0.477125	7.16e-05	7.3e-06
MSMEG_1047	17.5852	0.0249733	0.949998	0.332957	0.264306	0.203707	0.312009	0.000475689	0.00297134
MSMEG_1048	13.647	-0.179999	0.579158	0.27086	0.366391	-0.0135011	0.944926	0.000105135	0.010506
MSMEG_1049	30.0539	-0.224205	0.472671	-0.113492	0.703219	-0.124307	0.530666	0.000188898	4.23e-05
MSMEG_1050	12.5523	-1.12028	0.00873324	-1.07797	0.0124205	-0.118903	0.531018	0.0186861	0.0017686
MSMEG_1051	20.7687	-0.12137	0.720729	0.208069	0.485823	0.194322	0.301671	0.00480494	0.0041659
MSMEG_1052	22.8399	-0.367272	0.244793	-0.196113	0.504298	-0.0458424	0.826825	0.00335528	0.000322062
MSMEG_1054	0	NA	NA	NA	NA	NA	NA	0	0
MSMEG_1053	37.1262	-0.75415	0.0264322	0.0377581	0.90402	0.0795016	0.700714	0.0122734	0.0135171
MSMEG_1055	34.9104	0.0912911	0.790692	0.0238533	0.943878	0.109454	0.593292	0.000384823	0.000235254
MSMEG_1057	28.7369	-2.54516	1.77e-07	-0.289757	0.322472	0.118932	0.557343	0.0767934	0.0226764
MSMEG_1058	0.432354	-0.0358678	0.857522	0.040272	NA	0.00936079	NA	0.00103681	0.00264201
MSMEG_1059	2.02313	-0.0485369	0.846996	0.130223	0.533475	-0.0909228	NA	0.00932696	0.0113341
MSMEG_1060	6120.89	-0.128933	0.578507	0.229036	0.278719	-0.0495702	0.79584	1.4e-05	0.0058755
MSMEG_1061	1190.33	0.11383	0.546095	0.642807	3.73e-05	-0.0388025	0.836108	0.00441201	0.0127469
MSMEG_1062	790.383	-0.312704	0.0135556	-0.00447127	0.961049	0.124469	0.361554	0.00428071	0.00168281
MSMEG_1063	765.839	-0.129809	0.489466	0.248533	0.135913	0.582494	0.000126449	0.0084562	0.00434418
MSMEG_1064	4591.93	0.537698	0.034884	0.638075	0.0120264	-0.677024	0.00522683	0.0683013	0.00586057
MSMEG_1065	77.0797	0.695454	0.00565871	0.408231	0.101167	-0.733624	0.00445214	0.0558116	0.000110846
MSMEG_1066	638.587	0.969305	2.7e-07	1.02342	5.79e-08	-0.0775658	0.686148	0.0506954	0.00565623
MSMEG_1067	518.441	-0.695472	1.07e-06	-0.732953	3.67e-07	0.187112	0.184927	0.0312979	0.00378668
MSMEG_1068	375.05	-0.286737	0.0591636	-0.203015	0.195227	-0.1653	0.258755	0.000668619	4.91e-06
MSMEG_1069	23.338	0.27749	0.376961	0.0540896	0.862134	-0.0102322	0.962557	0.00318435	0.000849999
MSMEG_1070	12.2178	-0.00631719	0.984537	-0.191468	0.491614	-0.0046441	0.977855	0.00021488	0.00530076
MSMEG_1071	20.3825	0.0133561	0.974957	0.0172979	0.954896	0.262953	0.222598	0.00282127	5.07e-05
MSMEG_1072	23.2591	0.00868632	0.983455	-0.256294	0.38683	-0.0642306	0.742724	4.7e-05	0.00337435
MSMEG_1074	398.97	-0.318403	0.0115203	-0.139151	0.312481	0.232106	0.052633	0.00808516	5.87e-05
MSMEG_1073	1537.38	-0.948383	6.03e-13	-0.461866	0.000544124	-0.162757	0.228959	0.0175502	0.00136002
MSMEG_1075	1563.67	-0.942755	5.77e-08	-0.171715	0.357416	-0.403336	0.013693	0.00601032	0.0102125
MSMEG_1076	33548	-1.07652	6.44e-11	0.40242	0.0159481	0.37049	0.0181038	0.0336813	0.0592828
MSMEG_1077	2731.23	-1.05991	7.94e-12	0.115687	0.510501	0.23351	0.120554	0.0305749	0.0299643
MSMEG_1078	1414.75	-0.0123014	0.945146	0.855137	2.09e-13	0.0310341	0.841988	0.00242985	0.0318756
MSMEG_1079	38.3585	-0.49581	0.129021	0.075891	0.807324	0.336805	0.145978	0.0266838	0.00836399
MSMEG_1080	211.115	-0.30148	0.245935	0.528032	0.0346077	-0.00353384	0.988252	0.000389019	0.035669
MSMEG_1081	34.3303	-0.401182	0.177645	0.224541	0.424884	0.181855	0.377576	0.00697896	0.0117706
MSMEG_1082	120.023	-1.15429	5.14e-05	-1.44034	1.48e-06	0.881652	0.000633391	0.142204	0.0192968
MSMEG_1083	0.0785622	-0.0210477	0.903191	-0.0176942	NA	-0.00837461	NA	5.35e-05	4.2e-05
MSMEG_1084	11.6638	-0.153911	0.581035	-0.111824	0.655568	0.0965187	0.451336	0.0252975	0.000402969
MSMEG_1085	9.69652	0.231778	0.47192	-0.132437	0.648347	0.0275679	0.885232	5.11e-05	0.00962377
MSMEG_1086	8.8958	-0.255805	0.418969	-0.697968	0.0710759	-0.167186	0.31678	0.00130343	0.00631927
MSMEG_1088	15.368	-0.132379	0.694636	-0.237037	0.424795	0.0251463	0.902793	0.00307925	0.00435251
MSMEG_1089	20.1647	-0.1714	0.597793	-0.513845	0.118795	-0.236826	0.237795	5.08e-05	0.00439961
MSMEG_1090	242.559	0.192115	0.349838	-0.341346	0.0813028	-0.0494535	0.808072	0.000108383	0.0106976
MSMEG_1091	50.1714	-0.11144	0.713592	-0.754868	0.00893039	-0.645898	0.0146836	0.00113094	0.0130308
MSMEG_1092	42.5392	0.0171238	0.965782	-0.292293	0.304445	-0.120632	0.554955	4.29e-05	0.00670601
MSMEG_1093	27.0671	-0.0310124	0.932018	-0.131984	0.656765	-0.484016	0.0719353	0.00477521	0.000266889
MSMEG_1094	78.6147	0.200821	0.399715	-0.0194762	0.938702	0.0327734	0.884905	0.000466908	0.0019022
MSMEG_1095	26.309	-0.0380962	0.915537	-0.161616	0.583698	0.0716868	0.728569	0.00223169	0.00222766
MSMEG_1096	22.2044	-0.473556	0.133986	-0.566453	0.080298	0.474979	0.0690478	0.0335681	0.00602149
MSMEG_1097	10352.6	-2.5755	3.91e-51	-0.330783	0.0574976	0.534762	0.00112249	0.208177	0.0778596
MSMEG_1098	2663.73	-2.00968	6.91e-36	-0.644334	5.64e-05	0.600557	7.77e-05	0.163432	0.0172873
MSMEG_1099	41.1158	-0.801348	0.0206071	-0.0454456	0.880972	0.329232	0.151615	0.040904	0.012023
MSMEG_1100	6.75204	-0.11987	0.664435	0.352692	0.203412	0.0966526	0.435428	0.00275417	0.00805709
MSMEG_1101	557.393	-0.0201549	0.934107	1.09545	9.87e-11	1.00314	5.97e-10	0.00563304	0.0356581
MSMEG_1102	266.187	-0.373542	0.0366848	0.133027	0.497487	0.251761	0.122474	0.00703871	0.00482891
MSMEG_1103	567.252	-0.614158	1.3e-08	-0.00388331	0.971335	-0.593991	9.62e-09	2.98e-05	0.010757
MSMEG_1104	6.90571	-0.312366	0.29855	-0.466252	0.130864	-0.163045	0.236219	0.00173801	0.00891517
MSMEG_1106	312.502	0.00537346	0.984378	0.693053	4.99e-05	-0.333633	0.0440344	0.0106881	0.0251985
MSMEG_1107	87.8628	0.243032	0.35142	0.605542	0.0156159	-0.683184	0.00693789	0.0373498	0.0128363
MSMEG_1108	1376.24	-0.858217	9.72e-10	-0.974192	3.74e-12	-0.262649	0.0553807	0.0187603	0.00509171
MSMEG_1109	3326.52	-0.439237	1.13e-06	0.10242	0.332157	-0.496747	6.53e-09	0.000404309	0.0102927
MSMEG_1110	351.557	-0.376621	0.00997145	-0.102253	0.535514	-0.0375346	0.83063	0.00254172	0.000784018
MSMEG_1111	319.565	-0.224136	0.124197	0.121634	0.4284	0.322956	0.0124609	0.00494338	0.00176088
MSMEG_1113	679.297	-0.434905	0.0223211	0.606845	0.00116149	0.216092	0.212171	0.00441091	0.0392379
MSMEG_1112	8695.33	-0.423544	0.0548484	0.740486	0.00064015	-0.000838584	0.996743	0.000222788	0.0528029
MSMEG_1114	3629.18	0.0171092	0.95132	1.18202	1.28e-10	-0.562238	0.00125258	0.0294631	0.0724197
MSMEG_1115	940.917	-1.15153	2.44e-25	-0.730099	5.31e-11	-0.091816	0.465843	0.0356042	0.000352077
MSMEG_1116	131.807	-0.020342	0.940852	-0.0614851	0.792772	0.331816	0.0675492	0.00425304	0.000288433
MSMEG_1117	44.04	0.177305	0.528965	0.146884	0.586971	0.218987	0.287706	1.63e-07	4.99e-05
MSMEG_1118	90.1833	0.138874	0.615133	0.0964694	0.719302	0.439804	0.0472613	0.00191457	1.13e-06
MSMEG_1119	50.5826	0.531303	0.0498602	0.324386	0.223386	0.949315	0.000506018	0.00117205	0.00196509
MSMEG_1120	83.1155	0.0970056	0.725432	-0.374488	0.118317	0.2351	0.233032	0.00357306	0.0109107
MSMEG_1121	22.429	-0.211105	0.497825	-0.286178	0.330538	-0.24347	0.245811	1.7e-05	0.00027541
MSMEG_1122	7.12643	-0.0589088	0.865426	-0.262932	0.340805	-0.0526715	0.735838	8.03e-05	0.00270917
MSMEG_1123	200.399	-0.295171	0.153169	-0.351161	0.0831138	0.0590747	0.771414	0.00648478	0.00138299
MSMEG_1124	127.35	-0.228639	0.321131	-0.316658	0.151916	-0.106564	0.593292	0.00167723	0.000520958
MSMEG_1125	46.2935	0.087757	0.767265	-0.33302	0.183114	-0.197975	0.32747	0.00122247	0.00629448
MSMEG_1126	46.0423	0.0833192	0.803923	-0.457451	0.110139	-0.100174	0.62743	0.000100992	0.01374
MSMEG_1127	43.4066	-0.069117	0.828771	-0.584695	0.0380377	0.122459	0.556957	0.0051071	0.0138977
MSMEG_1128	41.9137	-0.534744	0.0817553	-0.220564	0.435977	0.419496	0.0878354	0.0311589	3.69e-05
MSMEG_1129	36.2019	0.930049	0.00208606	-0.819665	0.0162905	0.662595	0.0171373	0.00177121	0.0825262
MSMEG_1130	765.885	-0.506829	7.58e-08	-0.500761	1.84e-07	0.503052	7.38e-09	0.0309415	0.00235756
MSMEG_1131	30031.2	-1.15049	4.85e-13	0.88755	3.82e-08	-0.428017	0.00477504	0.000704937	0.144648
MSMEG_1132	6078.92	-0.988124	5.24e-14	0.468635	0.000402664	-0.324739	0.0113057	0.00227738	0.0670883
MSMEG_1133	2281.06	-0.0649286	0.699116	0.300816	0.0233859	0.189899	0.144924	0.000493126	0.0042853
MSMEG_1134	2925.02	0.113355	0.57884	1.1607	7.99e-12	0.0113302	0.954987	0.00957001	0.0482009
MSMEG_1135	5.82061	0.068873	0.831363	-0.0186997	0.943047	0.107084	0.425516	0.0023708	0.00827859
MSMEG_1136	549.138	-0.407556	0.00121969	-0.338665	0.00818124	-0.0205375	0.900361	0.00586808	0.000243457
MSMEG_1137	183.619	0.430485	0.047226	-0.0949463	0.695833	0.103624	0.601736	0.00146326	0.00948252
MSMEG_1138	19.3439	1.18192	0.000916335	0.071387	0.817603	-0.129492	0.502137	0.0288765	0.0122062
MSMEG_1139	84.1433	0.947303	1.08e-05	-0.277797	0.232789	0.40425	0.0435	0.00138654	0.0405746
MSMEG_1140	186.175	-0.174273	0.453586	-0.102252	0.661473	-0.0642248	0.756038	0.000415168	6.1e-07
MSMEG_1141	36.0634	0.0873984	0.788146	-0.317483	0.245738	-0.157322	0.442451	0.000776287	0.00645428
MSMEG_1142	18.638	0.411558	0.21919	0.481296	0.144008	0.1799	0.324898	0.000904438	0.00109315
MSMEG_1143	58.0004	0.279669	0.272315	-0.0228916	0.932026	-0.00585067	0.978805	0.00123295	0.00219532
MSMEG_1144	36.9695	0.121238	0.72455	-0.252462	0.392922	-0.0745492	0.678063	0.0010226	0.0295239
MSMEG_1145	70.5988	0.314866	0.220168	-0.370796	0.147672	-0.0469094	0.83296	0.000711532	0.021672
MSMEG_1146	65.0311	-0.0539334	0.880835	-0.173479	0.535254	-0.0712601	0.660002	1.54e-06	0.0142793
MSMEG_1147	75.3577	0.193773	0.546214	0.179605	0.544276	-0.0126568	0.951456	0.00267171	0.00120936
MSMEG_1148	140.501	-0.109189	0.72455	-0.0391145	0.891983	-0.164311	0.421271	0.000633322	9.41e-05
MSMEG_1149	92.6769	-0.3208	0.264231	0.187639	0.500572	-0.302852	0.169432	0.00118877	0.00945531
MSMEG_1150	79.2452	-0.0920818	0.780278	0.185431	0.506712	-0.175711	0.391883	0.00314147	0.00288694
MSMEG_1151	337.195	0.144095	0.45371	-0.204038	0.260896	0.538303	0.000713546	0.00633437	0.00772705
MSMEG_1152	34.8708	-0.115697	0.712081	-0.835803	0.00810625	-0.474964	0.0617298	0.000220624	0.0163749
MSMEG_1153	70.0475	0.0424579	0.9031	-0.483973	0.0768462	-0.114783	0.580532	2.06e-05	0.0127571
MSMEG_1154	33.0127	0.195444	0.51879	-0.387315	0.183114	-0.0473095	0.826825	0.000356515	0.0155461
MSMEG_1155	27.8317	0.42027	0.167182	-0.265013	0.369372	0.00356327	0.98748	0.00112066	0.0234281
MSMEG_1156	46.4117	0.0770339	0.808545	-1.21837	7.41e-05	-0.134149	0.515532	0.00122383	0.0486436
MSMEG_1157	36.9617	0.030217	0.937664	-0.559944	0.087478	0.00161999	0.994285	0.00103389	0.0209576
MSMEG_1158	64.2569	0.245237	0.414677	-0.309367	0.280035	-0.00824783	0.969913	0.000483935	0.0185229
MSMEG_1159	22.9992	0.151091	0.651114	-0.171887	0.555574	-0.0250767	0.898722	0.00136915	0.0106893
MSMEG_1160	29.7624	-0.00666243	0.984613	0.337369	0.248766	-0.032389	0.882216	0.00290831	0.00696308
MSMEG_1161	40.7822	0.21771	0.474411	0.735971	0.0178451	-0.113936	0.575895	0.0118839	0.0194598
MSMEG_1162	17.8352	0.125257	0.714001	-0.153274	0.603139	-0.153995	0.372754	0.00476165	0.0103464
MSMEG_1163	4.93769	0.177812	0.546214	-0.0184551	0.943208	0.0753837	0.576302	0.000220293	0.000910043
MSMEG_1165	1237.31	-0.793855	1.36e-06	-0.48199	0.00352358	0.104746	0.556218	0.0262385	0.000229595
MSMEG_1167	303.296	-0.14976	0.540563	-0.70837	0.00139828	0.173896	0.363612	0.0119486	0.0196235
MSMEG_1168	267.899	-0.0218579	0.940428	-0.302345	0.165998	-0.849107	7.01e-05	0.0116264	0.00205955
MSMEG_1169	338.711	0.228105	0.266834	-0.0195364	0.931761	0.26684	0.129611	0.000157217	0.00310287
MSMEG_1170	14.1778	-0.411871	0.217994	0.117957	0.695833	0.123745	0.505622	0.00704268	0.00711501
MSMEG_1171	36.0773	1.05297	0.000254169	0.795642	0.00564909	0.193281	0.349003	0.0169403	2.7e-05
MSMEG_1172	82.1988	0.59206	0.0178271	0.48122	0.0517589	-0.225144	0.269297	0.0291923	0.000930803
MSMEG_1173	58.2401	0.581198	0.0554224	0.453895	0.118431	0.0836581	0.687138	0.00945914	0.000160918
MSMEG_1174	55.9322	-0.222226	0.392665	-0.990475	0.000340243	-0.21138	0.294055	0.00256147	0.0207584
MSMEG_1175	279.432	0.0842416	0.688356	0.325743	0.0551421	0.136851	0.410651	0.000137651	0.00252861
MSMEG_1176	473.627	0.113781	0.51346	-0.465077	0.00192333	0.194603	0.177516	0.00245371	0.0155918
MSMEG_1177	314.11	2.17022	8.74e-15	0.117611	0.667144	0.351502	0.111854	0.055938	0.0736976
MSMEG_1178	2404.35	0.936917	0.0041934	-0.261296	0.355196	0.199151	0.330052	0.00505209	0.0552403
MSMEG_1179	3951.94	1.19668	4.13e-09	-0.295486	0.139175	0.0445336	0.835385	0.0184036	0.0588158
MSMEG_1180	2063.21	1.25412	2.01e-08	-0.522673	0.0164764	-0.0143858	0.94733	0.0193128	0.0880986
MSMEG_1181	2267.28	0.978843	5.35e-06	-0.227369	0.29333	-0.115312	0.558458	0.0210588	0.0383038
MSMEG_1182	1263.28	0.917238	0.000439231	0.0684929	0.806256	-0.209015	0.298719	0.035087	0.0164942
MSMEG_1183	2501.84	0.508525	0.0495641	0.0851312	0.759811	-0.316871	0.137748	0.024316	0.004707
MSMEG_1184	1359.24	0.207874	0.316099	0.192519	0.335863	-0.0539718	0.785	0.00341078	0.000142016
MSMEG_1185	253.134	0.363764	0.0189413	0.302932	0.0558977	0.341218	0.0193298	0.000297631	6.73e-07
MSMEG_1186	110.587	-0.430066	0.0383178	0.0626188	0.790515	0.62916	0.000867524	0.0218078	0.00312371
MSMEG_1187	170.125	-0.404101	0.0209854	-0.424654	0.0161664	0.190195	0.240887	0.0132547	0.00177216
MSMEG_1188	3390	-0.316746	0.00158216	-0.075803	0.518307	0.630907	4.04e-12	0.0198104	2.55e-05
MSMEG_1189	1556.7	-0.308399	0.0231022	-0.110648	0.457841	-0.0169041	0.919289	0.00273741	0.000742711
MSMEG_1190	98.3791	-0.00615405	0.983883	-0.352149	0.143179	0.284584	0.158361	0.00662025	0.0094995
MSMEG_1191	76.3961	-0.11865	0.677144	-0.204783	0.421483	0.649745	0.00575643	0.0186581	0.00376059
MSMEG_1192	7.21042	0.0584556	0.86534	0.10835	0.688991	0.010616	0.945517	0.000539577	0.00174041
MSMEG_1193	4160.37	0.182024	0.449207	-0.0317565	0.882287	0.145655	0.454619	1.38e-05	0.00156533
MSMEG_1194	716.042	-1.38895	8.92e-34	-0.532238	3.19e-06	-0.346796	0.00161184	0.0277854	0.00846094
MSMEG_1195	1367.01	0.322041	0.0139265	0.475279	0.000202127	-0.153594	0.242181	0.0106	0.00391183
MSMEG_1196	386.712	0.00755539	0.972912	-0.132628	0.377307	-0.167433	0.218917	0.000309467	0.000638504
MSMEG_1197	1.82026	0.0570541	0.780916	-0.00657024	0.966527	0.016465	NA	0.000306924	0.000140307
MSMEG_1198	130.921	0.0293048	0.908749	0.361957	0.0459986	0.258365	0.122454	0.000134152	0.0039167
MSMEG_1199	986.09	-0.676973	8.89e-06	-0.0564956	0.761414	-0.293037	0.0460338	0.00207041	0.00885496
MSMEG_1200	55.5077	-0.161855	0.580403	-0.739253	0.0124077	0.064017	0.767492	0.00883315	0.0176141
MSMEG_1201	48.1493	0.331308	0.222756	0.205109	0.443339	0.216252	0.295282	0.000164788	4.46e-05
MSMEG_1202	2.403	0.135153	0.462538	-0.0305642	0.845106	0.0884794	NA	0.000930106	0.0179296
MSMEG_1204	202.058	1.01692	8.1e-11	0.257	0.133411	0.0274777	0.900859	0.0216316	0.00673799
MSMEG_1203	130.584	1.06999	5.22e-07	-0.603565	0.00757451	-0.13535	0.490294	0.0162855	0.0732587
MSMEG_1205	279.546	0.509208	0.00832573	-0.616651	0.00181395	-0.177893	0.321165	0.00416993	0.0375693
MSMEG_1206	1901.48	-0.332912	0.277968	0.188553	0.513514	0.0564649	0.790458	0.00592145	0.0138588
MSMEG_1207	179.578	-0.895744	0.000367945	-1.83202	1.05e-11	-0.626379	0.00707061	0.0211375	0.0422699
MSMEG_1208	78.262	-0.874002	0.000268667	-1.80094	3.96e-11	-0.358015	0.0812333	0.0266903	0.0370673
MSMEG_1209	168.027	-0.766255	0.000878434	-0.968317	4.09e-05	-0.0321971	0.885232	0.0288269	0.00599855
MSMEG_1210	388.105	-0.658474	0.000588336	0.129688	0.533367	-0.338715	0.0547922	0.000307676	0.018504
MSMEG_1211	1594.27	-0.318174	0.00765973	0.412472	0.000385315	-0.0186778	0.904932	0.000191825	0.018894
MSMEG_1212	119.707	-0.320614	0.19526	0.187421	0.445629	0.610944	0.00686887	0.0180316	0.00777164
MSMEG_1213	304.579	0.0178214	0.940812	0.431893	0.00951486	0.0821008	0.642026	0.000316967	0.00725958
MSMEG_1214	113.074	-0.0263822	0.923258	-0.0859296	0.714014	-0.043104	0.839529	4.6e-06	0.000461243
MSMEG_1215	996.45	0.0749415	0.699737	0.620561	2.44e-05	-0.278483	0.0526718	0.00971735	0.0190061
MSMEG_1216	236.663	-0.239043	0.127964	-0.0522887	0.776523	0.019639	0.914505	0.00147232	0.000460279
MSMEG_1217	38.0346	-0.00392119	0.989476	-0.238442	0.391925	0.0382782	0.864274	0.0012483	0.00225933
MSMEG_1218	25.2524	-0.176213	0.580401	-0.101753	0.736285	-0.00579174	0.977734	0.00108475	0.000224085
MSMEG_1219	115.555	-0.738304	0.000418208	-0.676263	0.00143255	0.552674	0.00316365	0.0517422	0.00197559
MSMEG_1220	82.5721	-0.224461	0.298434	-0.746224	0.000648582	0.335496	0.0653758	0.0185228	0.0144805
MSMEG_1221	91.8334	0.687538	0.000586933	0.208925	0.334029	0.282186	0.127215	0.00324959	0.00424119
MSMEG_1222	174.006	0.160155	0.412831	-0.198187	0.29318	0.603905	0.000213964	0.00694519	0.00692684
MSMEG_1224	3.00211	0.157954	0.469745	0.0278794	0.879036	0.15727	NA	0.00731166	0.00758339
MSMEG_1223	25.0237	0.823183	0.0201624	0.516487	0.108484	0.35917	0.129937	0.0035871	0.000214843
MSMEG_1225	349.406	-0.0620328	0.821378	0.875159	3.6e-05	-0.0405979	0.847442	0.00428748	0.0416005
MSMEG_1226	67.5484	0.175208	0.542003	-0.284948	0.286658	0.235371	0.258285	0.00206842	0.0140923
MSMEG_1227	33.7527	0.0289383	0.936421	0.0340485	0.911374	-0.0481871	0.826811	0.000239948	6.08e-05
MSMEG_1228	21.9149	-0.553234	0.105153	-1.85637	0.000205016	-0.0279224	0.892631	0.0269291	0.0334197
MSMEG_1229	25.4062	-0.561282	0.0846509	-0.147633	0.616931	-0.0453872	0.831092	0.00549499	0.00201551
MSMEG_1230	1.08329	-0.0258823	0.866366	0.0666966	NA	0.0342224	NA	0.000655429	0.00461703
MSMEG_1231	0.281164	0.0324309	0.812372	-0.00292553	NA	0.0108658	NA	9.39e-09	0.00101675
MSMEG_1232	7.64339	-0.0177231	0.953469	-0.176413	0.42484	0.025689	0.841988	0.00152125	0.0161976
MSMEG_1234	7.57206	0.330427	0.220579	0.141454	0.520894	0.000779046	0.993736	0.0165336	0.00355439
MSMEG_1235	27.7505	0.0987353	0.780278	0.377358	0.215712	0.298284	0.174254	0.000617444	0.00450564
MSMEG_1236	179.05	-0.528809	0.0396854	-0.288687	0.251757	0.367253	0.0918329	0.031474	1.39e-05
MSMEG_1237	81.5545	-0.11319	0.700017	0.0616967	0.830241	0.122357	0.555133	0.00165839	0.00107335
MSMEG_1238	1277.79	0.171066	0.424972	0.533195	0.00545182	0.0463304	0.820109	0.00346211	0.00894252
MSMEG_1239	256.202	0.0302325	0.902637	0.122575	0.522127	-0.0570572	0.759968	0.000443639	0.00112393
MSMEG_1240	82.0339	0.240239	0.392177	0.0902389	0.752037	0.664365	0.0115104	0.00429303	0.000724077
MSMEG_1241	105.478	-0.198001	0.524662	0.040208	0.897794	0.860837	0.00702929	0.0327933	1.45e-06
MSMEG_1242	1473.11	0.0439234	0.752812	0.168509	0.124329	-0.33752	0.000612321	0.00483257	0.00161489
MSMEG_1243	1674.83	-0.140244	0.323238	0.276293	0.0347526	-0.284275	0.0220397	0.00209355	0.00849716
MSMEG_1244	6559.3	-0.232804	0.134504	0.290981	0.0528624	-0.331957	0.0169558	0.00178355	0.0126111
MSMEG_1245	2697.35	-0.247095	0.146152	0.135804	0.444875	-0.400069	0.00822256	0.00164063	0.00742442
MSMEG_1246	1858.24	0.0215131	0.927179	0.0316136	0.871413	-0.305218	0.0461828	0.00327738	0.000367485
MSMEG_1247	623.471	-0.0950275	0.584247	-0.0453203	0.796814	-0.488211	0.000391972	0.00363859	0.000738086
MSMEG_1248	2287.71	0.196376	0.411367	0.152397	0.513964	0.0581445	0.786077	0.000738944	0.000140701
MSMEG_1249	266.899	0.211872	0.296212	-0.130581	0.526958	-0.105591	0.570236	0.00172567	0.00378167
MSMEG_1250	150.769	-0.0856964	0.738568	0.111021	0.631676	-0.124401	0.521791	0.000572403	0.00211539
MSMEG_1251	260.822	-0.309938	0.148417	0.00530963	0.981521	-0.251209	0.176405	1.48e-05	0.00362513
MSMEG_1252	2360.88	0.541689	1.37e-09	0.459224	3.8e-07	-0.191261	0.0411576	0.0178719	0.000530012
MSMEG_1253	447.304	0.341205	0.0355114	0.0657944	0.733067	-0.123769	0.448814	0.00543174	0.00104057
MSMEG_1254	1431.42	0.0241563	0.889547	-0.282654	0.0177025	0.17975	0.126871	0.0021131	0.0047703
MSMEG_1255	799.205	-0.122482	0.453444	-0.285179	0.0499754	0.141585	0.325306	0.00392306	0.00212314
MSMEG_1256	126.194	0.1697	0.486153	-0.375587	0.0991135	0.297582	0.126134	0.0028639	0.0126578
MSMEG_1257	2.34097	0.0336897	0.898918	0.0868983	0.667664	0.00535332	NA	0.00213189	0.000720932
MSMEG_1258	0.698743	-0.112714	0.302495	-0.0264158	NA	-0.0133101	NA	0.00232951	0.00424156
MSMEG_1259	37.6174	-0.575993	0.0567913	-0.76358	0.0167881	0.136542	0.508832	0.0277485	0.00735651
MSMEG_1260	564.7	-0.180858	0.35275	-0.264143	0.149998	0.0760582	0.681981	0.00317828	0.00131975
MSMEG_1261	121.22	-0.723538	2.38e-05	-0.379154	0.0282536	-0.135088	0.417189	0.00875908	0.000374682
MSMEG_1262	44.9638	0.219094	0.405224	-0.0271805	0.923472	0.33182	0.119441	0.00113558	0.00273085
MSMEG_1263	55.4269	-0.0954223	0.764662	0.107686	0.704448	0.0471198	0.832332	0.000158217	0.00205137
MSMEG_1264	131.323	0.231921	0.245583	0.38555	0.0400407	0.118245	0.522604	0.00150849	0.00179734
MSMEG_1265	401.871	0.711068	2.53e-05	0.245306	0.170432	0.0127392	0.949842	0.0128504	0.00239759
MSMEG_1266	79.2802	-0.300139	0.198336	-0.163885	0.490564	-0.242166	0.21273	9.49e-05	0.000217213
MSMEG_1268	388.388	0.523617	0.000374328	0.763119	1.64e-07	0.14304	0.346766	0.00954012	0.00655861
MSMEG_1269	500.282	0.562038	0.000320893	1.03356	2.38e-11	-0.234776	0.125048	0.0351097	0.0187333
MSMEG_1270	137.338	0.610085	0.0101815	1.30006	8.05e-08	0.0676043	0.752466	0.0229046	0.0263659
MSMEG_1271	32.8059	0.3623	0.230114	0.281439	0.331186	0.122297	0.548087	0.00136331	0.000258944
MSMEG_1272	341.778	-0.187093	0.23504	-0.104001	0.528294	0.0212123	0.908047	0.00155467	3.79e-05
MSMEG_1273	33.4244	-0.00130613	0.996574	0.876039	0.0061951	-0.0243398	0.911396	0.00367012	0.0349971
MSMEG_1274	18.0016	-0.0519234	0.889527	-0.97215	0.0212331	0.0609359	0.756329	0.00788777	0.0282601
MSMEG_1275	54.5261	0.411117	0.0896782	0.116297	0.657711	0.132568	0.517356	0.0018124	0.00152474
MSMEG_1276	98.9754	0.123281	0.567584	-0.140294	0.500332	-0.0943404	0.616676	0.000727892	0.00230747
MSMEG_1277	101.333	0.307244	0.152544	0.124868	0.588053	-0.137565	0.476175	0.00619098	0.00017815
MSMEG_1278	159.714	0.178424	0.346831	0.127718	0.506067	0.0366024	0.853409	0.000677003	9.92e-07
MSMEG_1279	520.678	0.358093	0.0141056	0.951978	1.27e-11	-0.011516	0.948794	0.0139613	0.0181478
MSMEG_1280	192.49	0.465699	0.010142	1.14112	1.43e-10	-0.240226	0.162898	0.034839	0.0276158
MSMEG_1281	939.168	-0.165354	0.141787	0.512355	3.15e-07	0.130274	0.234203	8.07e-05	0.0159251
MSMEG_1282	107.315	-0.0292296	0.929536	0.480818	0.061289	0.00185112	0.993111	0.00139896	0.00992853
MSMEG_1283	110.176	0.478502	0.0084295	0.413827	0.0247059	-0.113627	0.541236	0.0128805	0.000447305
MSMEG_1284	118.178	0.636552	0.00211141	-0.0947622	0.690469	-0.0235824	0.913528	0.00794775	0.0127602
MSMEG_1285	1411.89	-0.656846	7.5e-10	-1.14691	3.43e-26	0.0276135	0.848425	0.0286448	0.0201498
MSMEG_1286	449.238	-1.33133	7.2e-27	-1.55712	2.31e-33	0.182926	0.135457	0.0940052	0.0187008
MSMEG_1287	101.303	-0.996612	9.96e-07	-1.11558	1.7e-07	0.114883	0.539055	0.0458194	0.00749484
MSMEG_1288	100.369	-0.690075	0.00245327	-0.0542325	0.825642	-0.0384248	0.859572	0.00737908	0.0080643
MSMEG_1289	48.5191	-0.359225	0.172769	-0.630016	0.0219602	0.632158	0.00829434	0.0346623	0.00848674
MSMEG_1290	33.1737	-0.665511	0.0232929	-0.737072	0.0149162	0.117388	0.575196	0.0248838	0.00317995
MSMEG_1291	491.191	-0.612476	0.000231914	0.0924065	0.640024	-0.0792138	0.65301	0.00360081	0.0121363
MSMEG_1292	113.846	0.190281	0.439262	0.695117	0.00206843	0.552647	0.0091887	2.58e-05	0.00769491
MSMEG_1293	102.041	0.661555	0.0049713	0.0717466	0.787339	0.166371	0.402136	0.00413547	0.00772713
MSMEG_1294	35.446	-0.860298	0.00568384	-0.152328	0.586194	-0.0425263	0.846428	0.0129086	0.00627421
MSMEG_1295	162.199	-1.14152	0.000606294	0.11767	0.68866	-0.752305	0.0117836	0.00072963	0.0360646
MSMEG_1296	722.699	-0.451795	0.080311	0.200936	0.433373	0.018684	0.937866	0.0043642	0.0125707
MSMEG_1297	398.092	-0.603338	0.00566131	0.0720854	0.769913	0.435977	0.0278016	0.0267042	0.0106384
MSMEG_1298	209.79	-0.246448	0.304236	0.759855	0.000878978	0.537959	0.0114115	0.00637009	0.0369071
MSMEG_1299	118.721	-0.156213	0.555508	-0.556584	0.0235376	0.096527	0.639449	0.00789213	0.00876989
MSMEG_1300	9.79626	0.158307	0.620385	-0.0942357	0.736178	0.104195	0.506706	0.00102261	0.00516874
MSMEG_1301	44.2387	0.493545	0.0653509	1.12494	5.04e-05	0.192749	0.349444	0.00872286	0.0179736
MSMEG_1302	11.1919	0.2022	0.503731	0.875516	0.0461533	0.0221371	0.886854	0.0153265	0.0247669
MSMEG_1303	1586.15	-0.0581231	0.833591	0.946004	1.48e-05	-0.430963	0.0305077	0.0154307	0.052636
MSMEG_1304	60.6333	0.173517	0.509606	0.172754	0.491614	-0.104086	0.615768	0.00369593	0.000267364
MSMEG_1305	157.33	0.814647	0.00321587	0.602723	0.02451	-0.151553	0.459092	0.0386878	6.89e-05
MSMEG_1306	12.6957	0.0332618	0.929175	-0.0879276	0.761093	0.0299385	0.865618	0.000115003	0.00128168
MSMEG_1307	1.27158	-0.0319804	0.858091	0.00494192	NA	0.00914145	NA	0.000502452	0.000518442
MSMEG_1308	10.8034	0.376447	0.256446	-0.0191968	0.946025	-0.0617844	0.691082	0.00801884	0.00668349
MSMEG_1309	9.28032	0.05145	0.859369	0.240397	0.307007	0.10366	0.324797	0.00532359	0.0145411
MSMEG_1310	28.5582	0.36781	0.22794	0.892038	0.00658088	0.410022	0.0994281	0.0013248	0.00824315
MSMEG_1311	831.608	-0.0717667	0.662811	0.200993	0.153887	0.0631923	0.687546	2.13e-05	0.0025437
MSMEG_1312	107.098	0.0868446	0.782626	0.706398	0.0075671	0.0489312	0.826392	0.00315622	0.0214692
MSMEG_1313	274.017	-0.176376	0.416217	-0.0503001	0.826358	0.264969	0.139691	0.00562437	4.05e-06
MSMEG_1315	1730.21	-2.20533	7.58e-19	-0.0043231	0.984618	0.311215	0.120554	0.131268	0.0785321
MSMEG_1314	596.179	-1.96388	3.78e-32	-0.134753	0.445096	0.567565	0.00016898	0.122318	0.0504505
MSMEG_1316	2280.42	0.189766	0.290562	0.256528	0.123299	-0.209028	0.175264	0.00723641	0.000873816
MSMEG_1317	363.267	-0.103438	0.608006	0.0185396	0.929959	0.395876	0.0130147	0.00629813	1.81e-05
MSMEG_1318	63.2918	-0.189036	0.540746	-0.288126	0.315407	0.0995367	0.626983	0.010047	0.00633024
MSMEG_1319	45.7066	-0.286814	0.310215	-0.440084	0.115909	0.0546053	0.805317	0.0075548	0.00470597
MSMEG_1320	35.0982	-0.219674	0.480559	-0.760161	0.0267821	-0.166815	0.402206	0.00129947	0.0171114
MSMEG_1321	29.4182	-0.00835491	0.982565	0.162639	0.586971	0.944112	0.00588288	0.0147271	3.45e-05
MSMEG_1322	3973.74	0.32772	0.0413053	0.97968	2.49e-10	-0.0783444	0.665143	0.0172067	0.0256781
MSMEG_1323	34.8319	0.093998	0.783203	0.65493	0.0304904	0.187057	0.363477	0.000481322	0.0151301
MSMEG_1324	4.42553	0.311088	0.267857	0.0699709	0.766706	0.0212366	0.861371	0.00933344	0.000933263
MSMEG_1326	9.68219	0.474923	0.170642	0.630576	0.0885747	0.333522	0.0916627	7.46e-05	0.00437672
MSMEG_1325	707.304	-0.558606	0.000290044	0.0753774	0.680076	-0.493867	0.00079613	1.43e-05	0.0133492
MSMEG_1327	1057.17	-0.10528	0.461893	0.323264	0.00556423	-0.300696	0.00731254	0.00331716	0.00866211
MSMEG_1328	1302.92	0.0371744	0.802315	0.769457	2.62e-14	-0.00308732	0.982867	0.00330248	0.0236152
MSMEG_1329	147.714	0.468828	0.0109115	-0.693648	0.000417016	0.105172	0.571551	8.32e-06	0.044556
MSMEG_1330	221.224	0.352063	0.048492	-0.433253	0.0177194	0.656236	7.52e-05	0.00630722	0.0273745
MSMEG_1331	437.031	-0.442378	0.00159337	-1.07988	5.17e-14	0.185896	0.176405	0.0268764	0.0273392
MSMEG_1332	139.32	-0.459244	0.00923776	-1.16792	1.15e-09	0.528887	0.000917355	0.0469145	0.0304574
MSMEG_1333	55.2567	0.311623	0.226798	-0.204198	0.433154	0.537042	0.0211468	0.00303061	0.0099629
MSMEG_1334	1098.42	-0.260118	0.0395862	-0.0849072	0.549161	-0.251289	0.0356338	1.56e-06	0.000591198
MSMEG_1335	31.7383	-0.846528	0.0295269	-0.379191	0.216876	0.0161774	0.940564	0.029606	0.00101215
MSMEG_1336	237.424	-0.781928	2.07e-05	-0.60145	0.00109377	-0.137163	0.435265	0.0143807	0.000220546
MSMEG_1339	8060.26	0.232812	0.439859	0.472074	0.111308	0.287968	0.185532	3.17e-07	0.00234116
MSMEG_1340	5805.74	0.316423	0.104033	0.414755	0.0276513	0.202575	0.244124	0.00125031	0.00146661
MSMEG_1341	1580.75	0.437906	0.00223009	0.202526	0.183081	-0.4638	0.000668689	0.0228078	0.000116976
MSMEG_1342	2362.98	0.343971	0.00970172	0.695062	5.97e-08	-0.220521	0.088694	0.0176926	0.00940545
MSMEG_1344	6028.56	0.178961	0.3914	0.180275	0.370532	0.0135919	0.945517	0.00126375	0.000131538
MSMEG_1345	4332.69	0.171389	0.0488009	-0.0189046	0.843908	-0.251673	0.00142195	0.0035549	0.00053234
MSMEG_1346	12244.7	-0.207104	0.104539	-0.116096	0.393047	0.214415	0.0700348	0.00534683	4.08e-07
MSMEG_1347	9363.93	-0.274896	0.0480398	-0.318711	0.0185418	0.278743	0.0309969	0.0116325	0.0013801
MSMEG_1348	155.608	-0.446154	0.031506	-1.51019	2.13e-11	-0.131415	0.489482	0.0181119	0.047268
MSMEG_1349	711.909	-0.904591	9.86e-10	-1.366	1.81e-19	-0.103818	0.51625	0.0393554	0.0187587
MSMEG_1350	5222.42	-0.676287	2.05e-14	-0.789013	5.94e-19	-0.00489149	0.966585	0.0210534	0.0040969
MSMEG_1351	474.302	-0.49999	0.00109521	-0.950614	8.47e-10	0.0245143	0.897417	0.0189832	0.0151267
MSMEG_1352	745.269	0.699708	5.82e-06	0.290399	0.0728559	0.188019	0.219504	0.00775272	0.00253326
MSMEG_1353	3188.3	0.219955	0.10238	0.140829	0.31513	-0.435164	0.000336178	0.0119511	6.4e-05
MSMEG_1355	449.826	-0.369122	0.14676	-2.08215	6.54e-14	-0.558895	0.0183378	0.0127439	0.109095
MSMEG_1356	165.37	-0.263194	0.121437	-0.19178	0.27386	-0.216931	0.161586	0.000203431	1.18e-05
MSMEG_1357	73.6852	0.262134	0.377382	1.00913	0.00179849	-0.0279846	0.901303	0.0164355	0.0283966
MSMEG_1359	173.824	-0.878564	2.52e-07	-0.0384706	0.847816	0.19363	0.218902	0.0221732	0.0117281
MSMEG_1358	1373.22	-1.661	9e-15	-0.32649	0.127713	0.0599299	0.765496	0.0724736	0.0290729
MSMEG_1360	696.983	-1.69695	7.64e-19	-0.0197565	0.92715	-0.0150735	0.941619	0.050579	0.0517533
MSMEG_1361	1432.35	-1.00959	3.13e-09	0.684681	5.15e-05	0.488151	0.00260939	0.0290164	0.0763176
MSMEG_1362	307.006	-1.23617	1.38e-08	0.380265	0.0679047	0.317154	0.0905967	0.0388474	0.0672811
MSMEG_1363	378.268	-0.236529	0.291496	0.105637	0.653654	-0.141856	0.458839	1.62e-05	0.00417306
MSMEG_1364	29787.2	-0.567015	0.00332705	-0.612308	0.00138538	0.207179	0.242269	0.0291021	0.003896
MSMEG_1365	33804.9	-0.508392	0.039138	-0.522205	0.0315894	0.178943	0.373694	0.0284954	0.00275742
MSMEG_1366	898.988	-0.0223933	0.912041	-0.42485	0.00336112	0.115954	0.446094	0.00302057	0.00775198
MSMEG_1367	31794.4	1.09039	6.02e-24	0.52468	1.71e-06	-0.2995	0.00572987	0.0524455	0.00128642
MSMEG_1368	31928.4	0.690923	0.000168366	-0.0682143	0.723812	-0.0681819	0.721297	0.011298	0.0148419
MSMEG_1369	201.229	0.630922	0.00017924	-0.375655	0.0364032	0.0740981	0.685018	0.00192235	0.0304784
MSMEG_1370	24.8911	1.63861	0.000124624	-0.262682	0.379004	-0.0299305	0.881003	0.0312307	0.0628891
MSMEG_1371	28.6257	1.63691	0.000503173	-0.153628	0.599422	-0.0356271	0.846677	0.0404338	0.0597525
MSMEG_1372	14.765	2.3206	1.64e-06	0.249708	0.396735	0.129059	0.445615	0.0369887	0.0285109
MSMEG_1373	13.7428	2.78154	1.15e-06	0.290938	0.320195	0.00343276	0.982867	0.0785446	0.0286542
MSMEG_1374	85.943	1.23611	0.000390874	-0.739596	0.02566	-0.288304	0.186595	0.0398156	0.107701
MSMEG_1375	123.737	0.808252	0.00104768	-0.378713	0.125829	0.243453	0.228337	0.00134335	0.0444668
MSMEG_1376	184.831	1.06659	2.38e-05	-0.0676077	0.802792	-0.173349	0.386861	0.0342983	0.0274879
MSMEG_1377	105.726	1.05257	6.08e-06	-0.023155	0.931761	-0.0444719	0.839513	0.0211681	0.0212666
MSMEG_1378	120.972	0.44673	0.0684848	-0.26117	0.292638	-0.112176	0.586915	0.00523125	0.0188776
MSMEG_1379	767.615	0.184816	0.200893	0.429861	0.00107166	0.306568	0.0153601	4.38e-05	0.00244923
MSMEG_1380	122.662	0.406462	0.0552794	0.226974	0.299712	0.243475	0.192139	0.000653912	0.000548898
MSMEG_1381	243.662	3.55911	4.68e-41	0.0706413	0.7992	0.0733857	0.731017	0.201143	0.213107
MSMEG_1382	2021.06	2.11997	5.49e-62	0.342678	0.0112843	0.00532115	0.968464	0.0914836	0.0485932
MSMEG_1383	2264.58	0.366245	0.00387199	0.780208	1.88e-10	-0.326951	0.00679469	0.0248914	0.0140121
MSMEG_1385	787.211	0.33036	0.00131315	0.0667898	0.580746	0.524719	3e-08	0.000854798	0.00236668
MSMEG_1384	49.4538	-0.0251556	0.940682	0.585099	0.0226691	0.325833	0.131645	0.000541457	0.0114276
MSMEG_1386	35.2084	-0.118217	0.718389	0.123549	0.676807	0.459909	0.0723461	0.0100523	0.000705081
MSMEG_1387	1177.71	0.299184	0.0577149	0.476469	0.00169122	-0.152027	0.324797	0.0108005	0.00343367
MSMEG_1388	349.162	0.581333	0.000875339	0.249653	0.173944	0.152915	0.372557	0.00569163	0.00171281
MSMEG_1389	115.976	0.38891	0.123631	-0.133182	0.613056	0.0679638	0.75328	0.0013658	0.0124346
MSMEG_1390	131.469	0.134634	0.564439	0.101345	0.658584	-0.325617	0.0834033	0.00818042	5.23e-05
MSMEG_1391	55.3827	0.84046	0.000259148	-0.179204	0.475391	0.173957	0.381119	0.00346253	0.0240503
MSMEG_1392	1903.94	1.61715	4.41e-22	-1.23514	5.4e-13	-0.459135	0.00424	0.0437194	0.216924
MSMEG_1393	614.266	0.787562	8.24e-06	-0.166557	0.390032	-0.16082	0.349585	0.0164058	0.0224674
MSMEG_1394	760.495	-0.0236363	0.891496	-0.349317	0.00415711	0.00958424	0.952663	0.000923814	0.00484245
MSMEG_1395	844.844	-0.284974	0.146143	-0.384543	0.0428806	0.0937043	0.619842	0.00952317	0.00296435
MSMEG_1396	288.064	-0.0650225	0.752812	-0.240378	0.158855	0.0972068	0.568716	0.00215561	0.0016258
MSMEG_1397	1754.03	-0.177536	0.078884	-0.0208905	0.862755	0.222556	0.0170879	0.003543	0.000172038
MSMEG_1398	8699.28	0.307799	0.00383544	-0.140359	0.243048	-0.104653	0.370507	0.00227845	0.00496257
MSMEG_1399	5261.42	0.114388	0.392741	-0.445228	0.000111513	-0.555345	2.6e-07	0.00462112	0.00856607
MSMEG_1401	39375.9	-0.28525	0.0677768	-0.705941	1.86e-06	-0.102895	0.529626	0.00538748	0.0110823
MSMEG_1402	534.248	-0.337153	0.0245149	-0.350912	0.0187822	0.0615065	0.715389	0.00698506	0.000835952
MSMEG_1403	2087.97	0.0309598	0.883734	-0.239411	0.114164	0.748828	2.75e-08	0.0156836	0.00791873
MSMEG_1404	55.1808	-0.110784	0.713622	-0.0930895	0.739352	-0.15759	0.441356	0.000129317	5.13e-05
MSMEG_1405	1.58971	0.000618307	0.998435	-0.0325697	0.858441	-0.0106116	NA	0.000471541	0.00141818
MSMEG_1406	5.22156	0.0741965	0.822255	-0.0861598	0.74116	0.155236	0.27934	0.00414814	0.00365028
MSMEG_1409	30.4398	0.204116	0.528051	0.0283168	0.929134	-0.0866661	0.649825	0.00432315	0.000354204
MSMEG_1410	191.045	0.0146063	0.960673	-0.240029	0.162525	-0.339833	0.027084	0.00142511	0.00145579
MSMEG_1411	584.149	-0.177441	0.580401	0.371443	0.229975	-0.840996	0.0186227	0.0331066	0.0443403
MSMEG_1412	720.639	0.529998	0.0332476	0.268858	0.274602	-1.09694	1.22e-05	0.0772092	0.000345049
MSMEG_1413	2315.81	0.101143	0.727167	-0.0782544	0.768444	-1.25388	3.31e-07	0.0435827	1.02e-06
MSMEG_1414	1609.82	0.205475	0.4354	0.077467	0.777776	-0.848095	0.000564998	0.037529	0.000194422
MSMEG_1415	42.4161	-0.290067	0.307317	-0.277099	0.312851	0.167031	0.416059	0.0113552	0.000368861
MSMEG_1416	1467.1	-0.396756	0.00628975	-1.14371	1.9e-15	-0.134	0.382331	0.0118806	0.0300052
MSMEG_1417	331.282	0.294496	0.0785093	-0.669515	5.49e-05	-0.314023	0.0435	0.00218286	0.0287856
MSMEG_1418	183.165	0.764371	3.22e-06	-0.166251	0.369049	-0.419291	0.010722	0.0240572	0.0166274
MSMEG_1419	319.548	0.381721	0.0986962	-0.0687534	0.789032	0.236737	0.226133	4.9e-06	0.00851026
MSMEG_1420	134.722	0.203314	0.335854	-0.567445	0.00542642	-0.0221282	0.917112	4.68e-05	0.0224167
MSMEG_1421	334.895	0.144695	0.631869	-0.576743	0.0378124	-0.156159	0.44413	0.000199005	0.0232783
MSMEG_1422	926.813	0.238696	0.261467	-0.966511	1.31e-06	-0.227936	0.202908	3.05e-05	0.0499211
MSMEG_1423	1632.16	0.588557	1.49e-06	-1.04418	4.31e-17	-0.342245	0.00420544	0.00400666	0.0821607
MSMEG_1424	1885.85	0.334618	0.0193663	-1.21489	2.46e-18	-0.457553	0.000610727	0.00123889	0.080551
MSMEG_1425	537.899	0.364075	0.00223868	-0.377548	0.00216872	-0.0989342	0.459092	0.00137342	0.0151471
MSMEG_1426	1135.82	0.224304	0.0921323	-0.564684	7.71e-06	-0.270023	0.0293033	0.00119855	0.0208892
MSMEG_1428	358.191	0.220048	0.19893	-0.388337	0.017846	-0.29518	0.052633	0.00285651	0.0116101
MSMEG_1427	48.0063	0.44033	0.0724474	-0.134311	0.60897	-0.0459556	0.836108	0.00307325	0.00914507
MSMEG_1430	185.467	-0.36978	0.0369234	-0.795953	9.17e-06	-0.159711	0.340747	0.005927	0.00940898
MSMEG_1429	128.903	0.0763142	0.788519	-0.139489	0.559724	0.125196	0.529766	0.000600702	0.00204273
MSMEG_1431	93.5573	-0.209584	0.408573	-0.296591	0.220724	0.647158	0.00393846	0.0252909	0.00295218
MSMEG_1432	492.149	-1.05348	5.94e-16	-0.57252	1.11e-05	-0.00193707	0.989698	0.0323794	0.000914185
MSMEG_1434	204.557	0.454065	0.00986301	-0.174504	0.360971	0.214228	0.197865	0.000210974	0.0140866
MSMEG_1433	1930.71	1.38144	1.14e-16	-0.0747835	0.704571	0.581581	0.000292237	0.00803596	0.0515466
MSMEG_1435	6802.09	0.267809	0.106182	-0.265699	0.10393	-0.210132	0.166174	0.00344639	0.00862655
MSMEG_1436	5119.27	0.177032	0.319034	-0.267929	0.0997189	-0.963106	2.21e-10	0.0234492	0.00301524
MSMEG_1437	7249.1	0.208075	0.106499	-0.0335645	0.842248	-0.89479	1.96e-15	0.0250654	5.56e-05
MSMEG_1438	3481.39	0.369028	0.00635578	-0.034116	0.836424	-0.689354	4.21e-08	0.0233996	0.00134712
MSMEG_1439	6208.53	0.593345	0.000254886	-0.379704	0.0208453	-0.371894	0.0163351	0.01439	0.0258571
MSMEG_1440	2405.11	0.481601	0.00144199	-0.533186	0.000268644	-0.259017	0.0653758	0.00539348	0.0313489
MSMEG_1441	3379.33	0.442218	0.00304505	-0.671757	3.31e-06	-0.209475	0.136721	0.00271008	0.0424162
MSMEG_1442	9740.62	0.00580672	0.980174	-0.886214	3.67e-09	-0.224406	0.130018	0.000525634	0.0326139
MSMEG_1443	7403.82	-0.0937021	0.634575	-0.642144	0.000122033	0.0179556	0.932282	0.00405482	0.0160152
MSMEG_1444	2195.12	-0.226418	0.260188	-0.601175	0.00123737	0.120729	0.512521	0.0103892	0.0100331
MSMEG_1445	4874.66	-0.325391	0.0765321	-0.772656	1.35e-05	0.0386181	0.847469	0.0123195	0.0135512
MSMEG_1446	328.487	0.232993	0.187939	-0.524336	0.00196518	-0.266418	0.0940311	0.00186379	0.0192836
MSMEG_1447	119.209	-0.121485	0.640329	-0.948726	9.67e-05	-0.380265	0.065034	0.000129508	0.0268788
MSMEG_1448	518.757	-0.462494	0.00819977	-1.25956	1.35e-12	-0.20748	0.204473	0.0131233	0.0332233
MSMEG_1450	3.50956	-0.147764	0.546278	0.147449	0.529579	0.0296643	NA	0.00089418	0.00840577
MSMEG_1451	266.32	0.162262	0.338038	-0.823736	2.34e-07	0.269773	0.0627322	0.00618516	0.0397394
MSMEG_1452	79.1258	-0.0843241	0.766642	-0.433755	0.064487	-0.0203831	0.927429	0.00123238	0.00588477
MSMEG_1453	78.999	-0.169265	0.530482	-0.201544	0.427102	0.06369	0.767492	0.00340599	0.000723082
MSMEG_1454	10.1123	-0.0593977	0.857522	0.0693262	0.800284	0.003216	0.983819	0.00122118	0.000888465
MSMEG_1455	93.9386	-0.399282	0.0520334	-0.433746	0.0362191	0.211116	0.238818	0.0144283	0.00187589
MSMEG_1456	74.6917	0.154353	0.580403	-0.223858	0.385812	0.0679145	0.754481	9.65e-05	0.0070331
MSMEG_1457	7.32556	-0.116766	0.685212	-0.423219	0.120313	-0.0196159	0.89073	0.0058118	0.0178581
MSMEG_1458	67.1648	-0.59568	0.0298687	-1.40725	1.09e-05	0.885947	0.000658272	0.0838312	0.0382439
MSMEG_1459	6.92896	-0.431687	0.166968	-0.101289	0.695833	-0.0620006	0.649825	0.00369721	0.00125533
MSMEG_1460	14.2581	-0.184235	0.565209	-1.84556	0.000359851	-0.109204	0.579851	0.00539117	0.040317
MSMEG_1461	21.0346	-0.289819	0.364775	-0.688024	0.0640199	0.00519367	0.980527	0.0080842	0.0067077
MSMEG_1462	3.5473	-0.105599	0.692913	-0.355176	0.130909	-0.0114868	NA	0.00625968	0.0186645
MSMEG_1463	58.204	-0.546119	0.0517703	-0.955134	0.00182726	0.149172	0.467407	0.0308312	0.0117666
MSMEG_1464	14.8274	-0.222539	0.488509	-0.572783	0.0988709	0.00232701	0.991811	0.00678782	0.00626652
MSMEG_1465	6445.22	0.746807	9.91e-14	-0.00538222	0.96111	-0.102554	0.427103	0.0130184	0.0107822
MSMEG_1466	2942.38	0.328293	0.029326	-0.198909	0.204981	-0.685646	7.45e-07	0.0189175	0.00481449
MSMEG_1467	4106.31	0.261992	0.113464	-0.16508	0.360971	-0.901451	1.3e-09	0.0255405	0.00258316
MSMEG_1468	6037.89	0.0781126	0.590728	0.142671	0.273293	-0.623402	2.01e-08	0.0132349	0.00137802
MSMEG_1469	10152.4	-0.0345786	0.867296	-0.728173	1.47e-06	-0.46626	0.00155107	0.000295681	0.0190809
MSMEG_1470	4093.66	0.121565	0.509583	-0.738432	1.86e-06	-0.38882	0.0089754	0.000849009	0.0274366
MSMEG_1471	4704.63	0.00509933	0.983066	-0.950748	5.81e-09	-0.14846	0.359386	0.00136898	0.0391344
MSMEG_1472	9906.52	-0.163897	0.390743	-0.786326	7.31e-06	0.0182812	0.930264	0.00712875	0.0219337
MSMEG_1473	1351.16	-0.21548	0.323369	-0.901324	1.15e-05	0.168595	0.369163	0.0168174	0.0293241
MSMEG_1474	12146.8	-0.38856	0.0696933	-0.800537	0.000159204	0.000975547	0.997032	0.0137502	0.0130239
MSMEG_1475	924.111	0.293535	0.0749513	0.924211	3.19e-09	-0.169418	0.276696	0.0183643	0.0230608
MSMEG_1476	1373.29	0.139246	0.402812	0.00268978	0.997772	-0.00959859	0.953438	0.000475349	0.000364626
MSMEG_1477	7606.31	-0.683575	0.00018838	0.0377785	0.863363	0.504668	0.00368892	0.0321751	0.00820082
MSMEG_1478	414.542	-0.468696	0.00385481	0.0170922	0.929959	0.250421	0.101647	0.0117346	0.00368788
MSMEG_1479	459.959	0.473433	0.0102398	0.123156	0.544984	-0.151298	0.390736	0.0108042	0.00146612
MSMEG_1480	270.424	0.791244	0.000103966	0.660557	0.00121943	-0.155525	0.406887	0.0330745	0.000743922
MSMEG_1481	202.476	0.60547	0.00114421	0.351808	0.0645547	-0.196241	0.26456	0.0210823	5.7e-05
MSMEG_1482	335.675	0.860573	1.6e-06	0.760212	2.43e-05	0.0914769	0.623891	0.0219992	0.000437928
MSMEG_1483	6399.55	0.485802	1.4e-05	0.350399	0.00222262	-0.090834	0.48764	0.011602	4.83e-05
MSMEG_1484	3891.08	0.233584	0.0321142	0.45377	1.06e-05	-0.425922	1.69e-05	0.0164961	0.0051254
MSMEG_1485	1908.3	0.525731	5.96e-05	0.312186	0.0207563	-0.198594	0.133284	0.0158549	2.86e-05
MSMEG_1486	142.25	0.632522	0.00278815	0.150704	0.50944	0.0642053	0.757773	0.0068167	0.00299111
MSMEG_1487	111.637	0.289901	0.247507	-0.128282	0.619634	-0.232794	0.250016	0.00674735	0.00391575
MSMEG_1488	25.2156	0.154538	0.628802	-0.236167	0.416678	-0.0540734	0.798756	0.000382799	0.00518197
MSMEG_1489	21.4585	-0.0999538	0.774554	-0.208407	0.479329	-0.147372	0.406887	0.000405804	0.00187385
MSMEG_1490	17.4757	0.135223	0.691232	0.0926788	0.764408	-0.284247	0.160049	0.0129857	0.000314297
MSMEG_1491	86.6927	-0.585161	0.00462325	-0.28401	0.174145	0.0241984	0.9109	0.00989463	0.000419229
MSMEG_1492	358.439	-1.19679	1.24e-10	-1.16977	5.8e-10	0.902791	1.08e-07	0.137778	0.00928869
MSMEG_1493	166.58	-0.727637	0.000594977	-0.268261	0.208027	0.046902	0.825683	0.0167831	0.00185563
MSMEG_1494	116.642	-0.393921	0.103421	0.0371155	0.890484	0.714843	0.00155029	0.0284543	0.000997778
MSMEG_1495	107.945	-0.0297501	0.92762	-0.46254	0.073275	-0.0449338	0.839529	0.000835428	0.00962928
MSMEG_1496	1243.41	0.71995	0.000407895	0.762849	0.00017233	-0.174161	0.334971	0.038795	0.00539027
MSMEG_1497	391.633	1.66488	1.5e-12	0.680096	0.00312104	-0.320716	0.112664	0.116599	0.00394852
MSMEG_1498	1064.11	1.42157	3.84e-14	0.461348	0.0140945	-0.752585	3.65e-05	0.116657	0.00532908
MSMEG_1499	80.1734	0.82747	0.00012436	0.235011	0.300651	-0.0145636	0.94733	0.0150351	0.00427511
MSMEG_1500	36.0112	1.09584	0.000208514	0.124656	0.665611	0.163546	0.424986	0.0093313	0.0155448
MSMEG_1501	579.53	1.41613	8.8e-14	-0.239904	0.230999	-0.0683314	0.728507	0.0351643	0.0649572
MSMEG_1502	340.705	1.71924	4.55e-13	-0.222961	0.349417	-0.0239474	0.913346	0.0496724	0.0872698
MSMEG_1503	123.06	1.15529	1.27e-05	-0.913716	0.00107931	-0.0955219	0.642019	0.0150684	0.125301
MSMEG_1504	438.951	0.499591	0.000563098	-0.181817	0.259111	0.223462	0.117879	0.000351237	0.0136424
MSMEG_1505	179.885	0.0555968	0.833591	0.178319	0.397625	-0.100548	0.601736	0.00206771	0.0012946
MSMEG_1506	362.074	-0.161499	0.378453	0.797267	4.66e-07	0.11825	0.477125	0.000179587	0.0329298
MSMEG_1507	12.7876	-0.185554	0.567584	0.027998	0.929134	0.0254301	0.901154	0.000622216	0.00126712
MSMEG_1508	40.3466	0.573711	0.0641984	-0.170785	0.555605	-0.159309	0.425598	0.0111897	0.0201107
MSMEG_1509	42.6128	0.0962388	0.76312	-0.117662	0.668691	-0.0205396	0.928491	0.000122599	0.00155759
MSMEG_1511	162.187	0.231663	0.264535	-0.238697	0.250812	0.314105	0.0785551	0.00148695	0.0109483
MSMEG_1510	396.265	-0.191252	0.324883	-0.0333064	0.875012	0.224395	0.174395	0.00455891	7.39e-05
MSMEG_1512	3780.56	-0.700862	1.93e-08	-0.0998953	0.500332	0.0546927	0.693545	0.0133316	0.00564782
MSMEG_1513	2545.83	-0.214338	0.118506	0.701161	2.15e-08	-0.393777	0.00132551	0.00625284	0.0377584
MSMEG_1514	841.987	0.724373	1.34e-06	1.1269	4.96e-14	-0.0599028	0.731088	0.0341021	0.0166624
MSMEG_1515	5066.79	0.603793	0.000113921	0.831598	8.87e-08	-0.450869	0.00248367	0.0469167	0.00972393
MSMEG_1516	5281.95	0.69753	1.47e-15	0.549698	4.93e-10	-0.434649	2.69e-07	0.0386061	0.000694859
MSMEG_1517	716.116	0.0075039	0.975209	-0.246147	0.126758	-0.242097	0.103299	0.00066497	0.00251995
MSMEG_1518	157.545	0.520184	0.0081193	0.0923288	0.686532	0.076259	0.699897	0.00362639	0.00422809
MSMEG_1519	12106.1	0.503891	4.95e-09	0.329508	0.000182923	0.283747	0.000880759	0.00207657	0.000101786
MSMEG_1520	8732.12	0.0541958	0.722324	0.0652555	0.623093	-0.114191	0.363477	0.000788024	0.000229942
MSMEG_1521	20226.8	-0.205371	0.236661	-0.584447	0.000127873	-0.145731	0.334953	0.00209184	0.00861599
MSMEG_1522	5003.95	-0.00310231	0.959306	-0.678889	8.87e-05	-0.195163	0.232653	0.00015592	0.0210714
MSMEG_1523	13107	-0.102317	0.63544	-0.531038	0.00339244	-0.192138	0.255071	0.000321024	0.00945385
MSMEG_1524	11631	0.163226	0.475238	-0.566018	0.00354568	-0.0147192	0.943721	0.000188789	0.0248616
MSMEG_1525	19826.4	-0.338246	0.0958213	-0.553164	0.00477306	0.25104	0.160949	0.0195442	0.00698739
MSMEG_1527	386.203	0.168306	0.45676	-0.526565	0.0103935	0.0743183	0.713483	0.000953399	0.0226004
MSMEG_1526	1355	0.410866	0.0144786	0.5766	0.000458476	0.0916409	0.601527	0.00649542	0.00337959
MSMEG_1528	1116.09	-0.132982	0.45371	0.160164	0.356631	-0.455175	0.00197297	0.00381563	0.0045798
MSMEG_1529	1538.61	0.0765492	0.59799	0.314068	0.00782143	-0.15539	0.198194	0.00334056	0.00320289
MSMEG_1530	3403.23	0.300948	0.0116568	0.562013	9.98e-07	-0.0493345	0.733212	0.00811062	0.00527497
MSMEG_1531	426.785	-0.0467146	0.820289	-0.297244	0.058539	-0.07735	0.639449	0.000130388	0.00356616
MSMEG_1532	43.9983	0.330405	0.27031	-0.24881	0.382233	-0.108207	0.595631	0.00351249	0.0148262
MSMEG_1534	101.904	-1.12866	5.14e-06	-0.589516	0.0127131	0.375759	0.0644319	0.0620578	3.65e-06
MSMEG_1533	16.7836	-0.706014	0.0562423	-1.11021	0.0117492	0.204693	0.302757	0.0405163	0.0122127
MSMEG_1535	20.0295	-0.0473004	0.900078	-0.203916	0.490564	-0.00925578	0.962612	0.00091297	0.00168364
MSMEG_1536	61.4544	-0.252794	0.306126	-0.300549	0.212946	0.136263	0.499109	0.00785665	0.00139523
MSMEG_1537	32.4328	-0.307223	0.292616	-0.787457	0.0141836	-0.242452	0.251911	0.00186022	0.00656462
MSMEG_1538	21.9693	-0.043729	0.903191	-0.527745	0.104648	-0.99415	0.00855166	0.00506022	0.00498348
MSMEG_1539	60.9075	-1.00028	0.000129285	-0.0272418	0.919014	-1.18556	5.96e-06	0.000748412	0.0246945
MSMEG_1540	9293	-1.30312	3.39e-12	-0.202241	0.276063	-1.24468	3.31e-12	0.000141565	0.0343737
MSMEG_1541	16.337	-1.37332	0.00202122	0.14983	0.614355	0.0536886	0.798024	0.0153086	0.0240016
MSMEG_1542	1437.39	0.0225443	0.911574	-0.0396	0.818755	-0.209855	0.130211	0.0011744	8.46e-06
MSMEG_1543	2181.62	1.28483	4.79e-08	-0.461084	0.0454949	-0.342134	0.0921221	0.0423551	0.0741596
MSMEG_1544	360.275	1.26026	1.19e-05	-0.477445	0.0746503	-0.248907	0.235052	0.0348386	0.0900354
MSMEG_1545	607.869	0.203004	0.351381	-1.43949	4.52e-12	-0.62853	0.00111079	0.000831254	0.0887359
MSMEG_1546	1946.68	0.824225	1.33e-06	0.173168	0.355384	-0.828197	4.67e-07	0.0627314	0.00196188
MSMEG_1547	3598.05	1.28533	9.31e-13	-0.127284	0.522211	-0.542151	0.00158698	0.0641666	0.0360343
MSMEG_1548	1604.27	1.33228	3.84e-15	-0.141863	0.448922	-0.427059	0.00848028	0.0586773	0.0412679
MSMEG_1550	114.418	1.29807	2.73e-08	-0.199503	0.410587	-0.397985	0.0623755	0.0500105	0.0415825
MSMEG_1551	56.4855	0.4481	0.165124	0.034728	0.914362	-0.0787929	0.687658	0.00934375	0.00249914
MSMEG_1552	620.83	1.08377	6.18e-14	-0.184435	0.25454	-0.508454	0.000401741	0.0435036	0.0310454
MSMEG_1553	809.473	0.737057	3.31e-05	-0.304317	0.0954981	-0.561556	0.0010575	0.0271542	0.0239727
MSMEG_1554	281.34	1.14215	2.54e-08	0.241046	0.257063	-0.203413	0.271366	0.0464862	0.00776651
MSMEG_1556	36058.2	-0.288606	0.215241	-0.290159	0.153505	0.139463	0.455048	0.00934251	0.000636794
MSMEG_1557	12299.4	-0.43947	0.0192469	-0.232129	0.22552	0.147971	0.43341	0.0128318	6.42e-05
MSMEG_1558	8533.08	-1.65025	6.09e-15	-0.984197	2.62e-06	0.21046	0.25641	0.115481	0.000658702
MSMEG_1559	4205.29	-1.03789	1.23e-18	-0.579504	1.37e-06	-0.117424	0.370507	0.0254884	0.000783117
MSMEG_1560	102.7	-0.927569	1.03e-05	-0.709711	0.00077202	-0.0248655	0.907882	0.0256207	0.000623992
MSMEG_1561	616.654	-0.269823	0.038251	-6.73e-05	0.995717	-0.138175	0.292692	0.000220961	0.00213297
MSMEG_1563	99.4943	-0.691905	0.00488637	-0.0468695	0.858911	-0.500994	0.0257429	0.00018167	0.0140386
MSMEG_1564	90.6182	-0.0927463	0.72455	0.00386224	0.987569	0.138745	0.479248	0.00200913	8.11e-06
MSMEG_1565	638.232	-0.921962	4.29e-06	0.179924	0.396271	-0.88384	4.98e-06	0.000768571	0.0429447
MSMEG_1566	350.956	-0.376209	0.0384388	0.229406	0.216372	0.215054	0.19536	0.00531966	0.00895456
MSMEG_1567	1531.61	-0.252553	0.0486451	0.0504055	0.742112	0.358678	0.00214621	0.00751696	0.00116338
MSMEG_1568	9642.74	0.0318165	0.818664	0.646746	7.55e-13	-0.100475	0.3293	0.00389309	0.0174353
MSMEG_1570	697.754	-0.121231	0.37754	0.138596	0.295026	-0.560306	7.84e-07	0.00564547	0.00373667
MSMEG_1569	0.0668427	-0.00226259	0.983066	0.0264035	NA	-0.000842337	NA	0.000196744	0.00159177
MSMEG_1571	32.6653	0.0866369	0.798749	0.0632719	0.832851	0.72725	0.00902565	0.00797366	0.000921614
MSMEG_1572	80.9233	0.476894	0.0178836	-0.0345698	0.891257	0.0281859	0.8995	0.00301406	0.00534851
MSMEG_1573	590.213	-0.459336	0.000791236	-0.234803	0.104648	-0.326484	0.0128368	0.000857064	0.000651217
MSMEG_1574	1097.85	0.0722582	0.619514	0.121584	0.350301	-0.234274	0.0359804	0.00327626	0.000513145
MSMEG_1575	2800.44	0.0627139	0.634493	0.337047	0.0013081	-0.336297	0.000799683	0.00657653	0.00592624
MSMEG_1576	1396.74	0.398266	0.000740625	0.384196	0.0011702	-0.158211	0.197726	0.01156	0.000706564
MSMEG_1577	872.856	0.180752	0.164556	0.451985	0.000131288	-0.0807709	0.560668	0.00454475	0.00495255
MSMEG_1578	818.167	-0.447173	0.000150186	0.00330421	0.978892	-0.784967	1.59e-12	0.00275269	0.00850277
MSMEG_1579	582.179	0.362668	0.014625	0.458331	0.00161721	-0.116409	0.450085	0.0109116	0.00187717
MSMEG_1580	819.045	0.120868	0.338733	0.516564	1.35e-06	-0.441502	2.25e-05	0.0139079	0.0112368
MSMEG_1581	558.87	0.240373	0.0686328	0.407474	0.0011854	-0.176963	0.169577	0.00819667	0.00298178
MSMEG_1582	10678.6	0.203599	0.329816	-0.486995	0.0103389	0.118605	0.524691	0.000557939	0.0213301
MSMEG_1583	8310.56	0.0981364	0.68093	-0.805777	3.74e-05	-0.333624	0.0623153	0.000573095	0.0296596
MSMEG_1584	16.5393	0.995196	0.017854	-0.121881	0.678497	0.0408596	0.825847	0.00760328	0.0260983
MSMEG_1585	30.9692	0.369829	0.253584	0.034953	0.91308	0.0448236	0.825348	0.00345944	0.00091471
MSMEG_1586	26.8818	0.0147132	0.97172	-0.130146	0.66525	-0.0266377	0.899956	0.000429351	0.00106562
MSMEG_1588	1.77047	0.166047	0.372428	0.0724396	0.641485	0.0666637	NA	0.00116797	0.00182123
MSMEG_1587	13.6609	0.262895	0.412003	0.0858803	0.781122	0.126976	0.494991	0.000138427	0.00073861
MSMEG_1589	16.6803	-0.455984	0.162751	0.295316	0.31513	0.0525089	0.800658	0.00260895	0.0150552
MSMEG_1590	16.1674	-0.00644319	0.9856	0.0450075	0.883867	0.409232	0.0951034	0.00797846	0.000138976
MSMEG_1591	3.91995	0.0598435	0.847614	-0.0166259	0.945237	0.00529402	NA	0.000128775	0.0014425
MSMEG_1592	103.564	-0.144196	0.564439	-0.315431	0.168779	0.364368	0.0696483	0.0118749	0.00388494
MSMEG_1594	901.455	-1.06802	2.28e-12	-1.30657	2.55e-17	-0.191849	0.199713	0.0405636	0.0110464
MSMEG_1593	21.2479	-0.380677	0.230457	-1.01854	0.00980106	0.0126745	0.953945	0.0118374	0.0157219
MSMEG_1595	66.7134	-0.164491	0.547738	0.421939	0.0863826	0.00698634	0.975728	1.49e-05	0.0197685
MSMEG_1596	103.121	-0.156499	0.523589	-0.408379	0.0718707	0.209324	0.274717	0.0096792	0.00669258
MSMEG_1597	428.522	-0.452467	0.0153708	-0.870181	5.71e-06	2.23506	7.16e-42	0.190076	0.0325389
MSMEG_1598	92.3291	-0.3948	0.125158	-0.576071	0.0267681	0.443444	0.0490966	0.0319577	0.0108371
MSMEG_1599	1202.66	0.0826206	0.7002	-0.204396	0.26687	0.97681	5.61e-09	0.0219245	0.0106577
MSMEG_1600	2303.5	0.284811	0.00569461	0.18928	0.0783695	0.371769	0.000111847	1.63e-05	0.000283224
MSMEG_1601	10760.7	0.674943	0.000177002	1.05053	5.38e-09	-0.283272	0.07927	0.0515891	0.0165826
MSMEG_1602	7576.16	0.505107	1.02e-05	0.569003	5.51e-07	-0.617443	9.67e-09	0.0409575	0.00423734
MSMEG_1603	3334.83	0.316145	0.00649224	0.684174	7.7e-10	-0.518526	1.43e-06	0.0286585	0.0115514
MSMEG_1604	4705.97	0.616744	1.41e-05	1.68128	4.94e-33	-0.875021	1.05e-10	0.109347	0.0756535
MSMEG_1605	4811.81	-1.57906	2.8e-38	0.0928224	0.522211	0.378015	0.00154812	0.0695037	0.0540353
MSMEG_1606	168.763	-0.393779	0.0622016	0.335533	0.105227	0.252957	0.167675	0.00564266	0.0162103
MSMEG_1607	85.8316	-0.365803	0.114971	0.731916	0.000901886	0.545419	0.00860198	0.00810794	0.0320151
MSMEG_1608	848.519	-0.281953	0.00326476	0.377529	4.34e-05	0.523441	9.87e-10	0.00797633	0.0103626
MSMEG_1610	4903.96	-0.0525406	0.782096	0.486054	0.000595276	-0.458668	0.000683245	0.0105533	0.0154064
MSMEG_1611	1250.66	-0.0839421	0.575313	0.379549	0.0020371	-0.487164	3.11e-05	0.00779158	0.0110505
MSMEG_1612	173.516	0.363733	0.0962232	0.273591	0.208027	-0.0955024	0.629351	0.00869026	0.000624453
MSMEG_1613	82.688	0.0634233	0.865426	0.361501	0.23913	-0.0934722	0.624498	0.005068	0.00564484
MSMEG_1614	74.6854	-0.134357	0.643655	0.26517	0.304158	-0.560695	0.0252935	0.00772814	0.0130324
MSMEG_1615	196.484	-0.0238616	0.927179	0.500793	0.00694076	-0.560851	0.00215878	0.013461	0.0190138
MSMEG_1617	709.169	-0.379027	0.0108013	0.0377509	0.852472	-0.104732	0.512521	0.00131776	0.00505104
MSMEG_1618	5181.75	-0.683185	1.68e-08	-0.0361708	0.813566	0.276103	0.0208548	0.0202536	0.00678546
MSMEG_1619	5.39357	-0.130018	0.604269	-0.0509269	0.825642	-0.095353	0.35355	0.00474506	0.00101784
MSMEG_1620	112.473	-0.196673	0.459913	0.0202178	0.943208	-0.11375	0.581376	3.78e-06	0.00333091
MSMEG_1622	265.153	-0.636631	0.000338548	-0.216493	0.246614	-0.338924	0.040677	0.00231993	0.00234486
MSMEG_1621	914.995	-0.107284	0.465836	-0.311027	0.0149878	0.0957578	0.493061	0.00280452	0.00321013
MSMEG_1623	80.9399	0.760769	0.0011358	0.35708	0.127365	0.0943857	0.646102	0.0110993	0.00152728
MSMEG_1624	17.4729	0.0742945	0.835838	0.2007	0.493874	-0.163026	0.404234	0.00388984	0.00172485
MSMEG_1625	76.3506	0.60474	0.0119689	0.668464	0.00562172	0.173275	0.387748	0.00780177	0.00194504
MSMEG_1626	176.264	0.202144	0.345961	0.815368	2.89e-05	0.130907	0.485365	0.00367145	0.0149125
MSMEG_1628	85.5649	0.137161	0.630552	-0.875482	0.00179849	0.0608329	0.779557	0.00264083	0.0452619
MSMEG_1627	1.27864	-0.0921408	0.624966	-0.212984	NA	0.00964022	NA	0.0106549	0.015163
MSMEG_1629	1216.84	0.253732	0.0828655	-0.545178	9.05e-05	-0.0117351	0.946684	3.43e-06	0.0236893
MSMEG_1630	24.96	0.0876365	0.803923	-0.623809	0.0613993	0.253037	0.235876	0.00735446	0.0251817
MSMEG_1631	354.39	0.1026	0.568661	0.751736	2.74e-07	-0.0327201	0.854851	0.00508435	0.0218739
MSMEG_1633	695.094	0.0983834	0.45941	0.666464	8.06e-10	0.0759563	0.564953	0.00208828	0.0138421
MSMEG_1632	583.602	-0.719636	1.39e-06	-0.969183	1.47e-10	-0.247442	0.0871632	0.0141648	0.0076902
MSMEG_1634	1365.85	-0.477252	3.23e-07	-0.54753	5.81e-09	0.0683083	0.549489	0.0125532	0.00236121
MSMEG_1635	1102.49	-0.217388	0.300623	-0.291276	0.142686	0.0942775	0.623335	0.00487319	0.00143929
MSMEG_1636	282.44	0.1354	0.525536	-0.767406	5.75e-05	0.0203345	0.922644	0.00139271	0.0321486
MSMEG_1637	3350.69	1.05331	2.04e-17	0.760902	1.05e-09	-0.177516	0.167603	0.04958	0.000102943
MSMEG_1638	571.313	0.434498	0.0157892	-0.0186427	0.947457	0.103853	0.566152	0.00136906	0.00619662
MSMEG_1639	255.046	0.760199	3.1e-06	-0.359803	0.0394809	0.173465	0.281295	0.00208582	0.0377905
MSMEG_1640	1143.75	-0.590757	0.00193016	0.0139185	0.955146	0.124622	0.499014	0.0102912	0.00694558
MSMEG_1641	548.861	-0.745974	1.33e-06	-0.316776	0.0461533	0.207175	0.162732	0.0253527	0.000987734
MSMEG_1642	15324.1	-0.699424	1.14e-13	0.16615	0.113982	-0.396239	1.61e-05	0.000532375	0.0222742
MSMEG_1643	1852.27	-0.998479	2.53e-17	-0.562899	2.2e-06	-0.253139	0.0317945	0.0175899	0.000719337
MSMEG_1644	220.099	-0.455802	0.0092647	-0.364845	0.0398697	0.165657	0.316711	0.0143864	0.000309027
MSMEG_1645	242.116	-0.118144	0.542003	-1.25018	9.5e-13	0.0550353	0.761695	0.0116177	0.0528289
MSMEG_1647	3825.01	-0.021253	0.90558	0.447702	0.00065316	-0.322555	0.0107509	0.00685007	0.0129665
MSMEG_1646	966.225	-0.421721	0.000394652	-0.0456784	0.760584	-0.422941	0.000197252	3.19e-06	0.00458324
MSMEG_1648	35.1444	1.13372	0.00141895	0.360254	0.227829	0.114812	0.565034	0.0196566	0.004371
MSMEG_1649	99.1767	0.55137	0.00801547	-0.412383	0.0602181	-0.0191212	0.93016	0.00214162	0.0296843
MSMEG_1650	401.759	0.350363	0.0279673	0.190984	0.259693	-0.0845791	0.617681	0.00563661	3.6e-05
MSMEG_1651	1531.47	-0.576341	2.05e-05	-0.300903	0.0312005	-1.01061	2.05e-15	0.00218046	0.00252107
MSMEG_1652	1877.42	-0.21362	0.0272502	-0.564106	6.4e-10	-0.629593	2.33e-13	0.000544384	0.00423116
MSMEG_1653	274.11	0.293742	0.137007	0.276979	0.157228	0.0785506	0.684228	0.00266936	0.000284036
MSMEG_1654	14185.1	-0.386437	0.000792292	0.0622329	0.656399	-0.235523	0.0380036	9.11e-05	0.00591329
MSMEG_1655	546.059	-0.253191	0.0613952	0.356246	0.00566019	0.271053	0.0295516	0.00313114	0.0112817
MSMEG_1656	778.746	0.184579	0.215523	0.0582168	0.728406	0.00719458	0.969788	0.000947092	0.000296175
MSMEG_1657	2510.33	-0.00934671	0.946801	0.0590228	0.593837	-0.125603	0.199808	0.000524256	0.000413516
MSMEG_1658	3406.94	-0.862778	0.000113299	-0.155219	0.492941	-0.385951	0.0527841	0.00438802	0.00988396
MSMEG_1659	1521.16	-0.115867	0.546837	0.693257	1.79e-05	0.592329	0.000133949	0.00416751	0.023461
MSMEG_1660	1168.47	-0.959608	2.24e-08	0.203854	0.259813	0.000262212	0.991942	0.0142781	0.0354636
MSMEG_1661	1362.41	-0.583879	3.46e-10	0.0205213	0.868627	0.14489	0.143445	0.00974927	0.00680876
MSMEG_1662	830.73	1.38415	1.3e-22	0.266773	0.0797759	0.0917712	0.572652	0.0347698	0.0186298
MSMEG_1663	208.736	1.41228	5.26e-12	0.341056	0.101968	0.201524	0.27598	0.0300153	0.0139324
MSMEG_1664	8.83911	0.920544	0.0433496	1.26642	0.0142282	0.194658	0.206316	0.00668793	0.00201045
MSMEG_1665	733.612	0.766515	3.05e-08	-0.0244449	0.888745	-0.178553	0.210238	0.0171665	0.0115182
MSMEG_1666	449.053	0.585875	0.000109236	-0.174721	0.299707	-0.450923	0.00237058	0.0190031	0.0110685
MSMEG_1668	98.7309	1.00762	4.32e-06	0.378003	0.0888614	0.0904076	0.655776	0.0185986	0.0036054
MSMEG_1669	2928.82	-0.461992	0.00723086	-1.44971	3.86e-17	0.382065	0.0177547	0.0521741	0.0604383
MSMEG_1670	3608.32	0.418405	0.00203716	-1.08135	6.27e-16	0.198359	0.140309	0.00246758	0.0854514
MSMEG_1671	695.597	0.53202	0.000324986	-1.12825	1.74e-13	0.196852	0.178566	0.00147277	0.0991396
MSMEG_1672	1321.5	0.00297163	0.990806	-1.0965	3.65e-14	0.236486	0.0933287	0.0129565	0.0549023
MSMEG_1673	49.2738	0.728171	0.00750936	-0.413735	0.131253	0.0868696	0.679701	0.00232162	0.0385165
MSMEG_1674	0.405686	0.00719599	0.963307	0.0120711	NA	-0.0185932	NA	0.00309983	0.000681668
MSMEG_1675	641.808	-0.9857	1.05e-09	-0.674757	2.91e-05	-0.330272	0.0309835	0.0151253	2.35e-05
MSMEG_1676	1102.43	0.495001	0.000398035	0.897455	5.09e-11	-0.302521	0.0264952	0.0315816	0.0152475
MSMEG_1678	478.859	0.184624	0.184079	0.434785	0.000617962	-0.15034	0.258334	0.00630903	0.00450737
MSMEG_1677	1226.71	-0.107733	0.493028	0.249468	0.0676312	-0.0825296	0.580008	0.000332593	0.004983
MSMEG_1679	1052.95	0.220987	0.197253	0.50194	0.00150657	-0.0534789	0.765496	0.00579841	0.0051503
MSMEG_1680	693.621	0.126542	0.417718	0.578328	1.28e-05	-0.15267	0.269842	0.00725779	0.0113775
MSMEG_1681	677.513	-0.144792	0.398299	0.288451	0.0619903	-0.248761	0.0875729	0.00189365	0.00908729
MSMEG_1682	1549.13	0.00965907	0.958843	0.602642	1.07e-07	-0.260211	0.0223486	0.00738692	0.0177839
MSMEG_1683	1524.94	0.0264253	0.889979	0.900836	7.74e-13	-0.144227	0.280338	0.00825632	0.0351169
MSMEG_1684	3920.1	-0.701043	7.75e-18	-0.0638935	0.530333	-0.114683	0.207395	0.00642076	0.00782616
MSMEG_1685	10.0305	-0.287621	0.338827	0.193575	0.489033	0.0694122	0.643915	0.00337097	0.0176485
MSMEG_1686	32.3897	0.00561118	0.988089	0.237997	0.403615	0.121047	0.555277	0.000131655	0.00204573
MSMEG_1687	29.2604	0.0165292	0.967046	0.54705	0.0756377	-0.226721	0.271366	0.0093769	0.0188891
MSMEG_1688	3.51381	-0.056009	0.844923	-0.0931396	0.672337	-0.0150887	NA	0.00107512	0.00069666
MSMEG_1689	8.0157	-0.0276515	0.936572	0.15457	0.571392	0.0151972	0.925162	0.000713064	0.00638607
MSMEG_1690	6.555	-0.0258958	0.940541	-0.118716	0.651627	0.0572585	0.700663	0.00486733	0.00828753
MSMEG_1691	25.7051	-0.199798	0.534808	0.0455036	0.885121	0.412335	0.101641	0.0125976	0.000676041
MSMEG_1692	120.547	-0.862316	0.000346096	-0.38772	0.0939862	0.369358	0.0694027	0.0447387	0.000152829
MSMEG_1693	86.808	-0.661999	0.00697845	0.171271	0.48078	0.266458	0.179334	0.0147933	0.0153076
MSMEG_1694	1154.59	-1.22438	1.81e-24	-0.361218	0.00316897	0.054825	0.71943	0.0393615	0.00886977
MSMEG_1695	1999.29	-0.901739	5.51e-10	0.206506	0.183391	0.0267894	0.891063	0.0122758	0.0312215
MSMEG_1696	209.846	-0.218514	0.329915	0.649538	0.00166141	0.371811	0.0501576	0.00252147	0.0265532
MSMEG_1698	1030.27	-0.201286	0.200855	0.712272	5.34e-07	-0.148238	0.314143	0.00238937	0.0327933
MSMEG_1697	101.683	-0.523906	0.0149335	0.206977	0.342255	-0.041234	0.845077	0.00214303	0.01204
MSMEG_1699	72.0631	-0.2856	0.292766	0.139538	0.607338	0.0631538	0.77086	0.00227309	0.00434992
MSMEG_1700	67.3255	0.0552664	0.835838	0.178783	0.412496	-0.0218737	0.920759	0.000552127	0.0012889
MSMEG_1701	338.3	-0.23663	0.203794	-0.332936	0.064051	0.33818	0.038757	0.0141285	0.00221815
MSMEG_1702	4360.57	-0.137008	0.208088	-0.0180065	0.886442	-0.122751	0.238157	1.49e-06	0.000436858
MSMEG_1703	2014.73	-0.045352	0.822288	-0.0188319	0.918006	-0.0131794	0.936504	4.39e-06	3.29e-07
MSMEG_1704	84.1307	0.144729	0.646515	-0.264111	0.350301	-0.698846	0.0179328	0.0177897	0.00750512
MSMEG_1705	81.0291	-0.140475	0.620004	-0.35618	0.164136	-0.647122	0.0104384	0.00385638	0.00277405
MSMEG_1706	89.904	0.136088	0.5951	0.0764268	0.766508	-0.114872	0.570236	0.00280646	1.09e-05
MSMEG_1707	183.36	0.0775275	0.731356	0.20468	0.273447	0.131183	0.450583	3.91e-06	0.000828633
MSMEG_1708	432.086	-0.114098	0.584269	0.478958	0.0062655	-0.236602	0.153815	0.00394593	0.0169238
MSMEG_1709	2.39655	0.0552164	0.823303	0.00882684	0.96292	-0.000609928	NA	0.00115266	0.000780738
MSMEG_1710	4.14094	0.0173197	0.953162	0.123214	0.571392	0.0347037	NA	2.63e-06	2.43e-06
MSMEG_1711	4.54968	0.130137	0.624455	-0.196465	0.343961	0.0269686	0.825683	0.000115232	0.0241512
MSMEG_1712	3.20979	0.31907	0.146152	-0.193797	0.131091	0.050309	NA	0.00308727	0.0684821
MSMEG_1713	6.17379	-0.166288	0.55844	-0.269191	0.288177	-0.0610007	0.642803	0.000344699	0.00322469
MSMEG_1714	1.55522	0.243005	0.175303	-0.077648	0.631993	0.0713873	NA	0.00153323	0.0276174
MSMEG_1715	27.1563	-0.161394	0.59385	-0.781687	0.0165579	0.316254	0.154951	0.016498	0.0162694
MSMEG_1716	54.6144	-0.564676	0.0320903	-0.0885551	0.747121	0.113733	0.583067	0.0110728	0.00360692
MSMEG_1717	46.2085	-0.27305	0.287929	-0.183158	0.470756	-0.403672	0.0707604	0.000253128	4.56e-05
MSMEG_1720	1.88354	0.0939262	0.652518	0.0124174	0.941204	0.0955254	NA	0.000814259	0.00328155
MSMEG_1721	4.01837	0.261476	0.381339	-0.169809	0.473093	-0.0404461	NA	0.00277998	0.0124748
MSMEG_1722	238.922	0.533709	0.00239615	-0.00683953	0.971335	0.494057	0.00319952	9.23e-06	0.00910747
MSMEG_1723	80.5094	-0.158716	0.520349	0.259985	0.253626	0.154213	0.429533	0.00126611	0.00633415
MSMEG_1724	69.0477	0.245958	0.296316	0.679326	0.00220235	0.32763	0.0988905	0.000427994	0.00668096
MSMEG_1725	4.55561	0.177073	0.542003	0.123469	0.624859	0.0586199	0.654565	0.000635408	2.12e-08
MSMEG_1726	12.5925	-0.000645538	0.998147	0.200472	0.489923	0.100687	0.541748	0.00117458	0.00493904
MSMEG_1728	2.67677	-0.466669	0.0685939	-0.0466487	0.825754	-0.0955805	NA	0.00101523	0.0254838
MSMEG_1730	53.8801	-0.10662	0.714667	0.575239	0.0207016	-0.318651	0.139279	0.00698866	0.0233707
MSMEG_1732	43.0521	0.418764	0.142566	-0.491436	0.0957397	0.22055	0.29085	0.000551221	0.0306129
MSMEG_1731	41.5304	0.097945	0.761769	0.878508	0.00199273	0.745072	0.00583536	0.0015006	0.0130522
MSMEG_1733	216.845	0.34874	0.0370481	0.418299	0.0110883	0.0233875	0.9109	0.00550447	0.00109227
MSMEG_1734	699.456	0.763107	1.52e-10	0.912635	1.99e-14	0.114108	0.396995	0.021156	0.00495558
MSMEG_1735	4207.22	-1.25059	7.23e-41	-0.40398	2.45e-05	-0.269201	0.00412957	0.0234924	0.00958073
MSMEG_1736	4834.68	-0.448878	0.00038704	0.295072	0.0229963	-0.100632	0.473156	0.000584754	0.0181175
MSMEG_1737	1300.03	0.554478	5.14e-06	0.482833	8.01e-05	-0.0292607	0.853154	0.0133003	0.000536406
MSMEG_1738	5721.94	1.84339	4.52e-39	1.1182	4.33e-15	-0.160373	0.26907	0.123884	0.000444669
MSMEG_1740	530.645	-0.125335	0.589883	0.237092	0.257115	0.361828	0.0512002	0.00485962	0.00526538
MSMEG_1739	339.938	-0.0505506	0.85815	-0.0609624	0.803867	0.091566	0.654565	0.0012989	0.000166638
MSMEG_1741	1263.23	0.42458	0.0315145	0.572066	0.00325595	0.0255449	0.917974	0.00940358	0.00345321
MSMEG_1742	28484.6	-0.363919	0.113548	0.870207	4.88e-05	-0.273573	0.149684	0.00376476	0.0745167
MSMEG_1743	12794.3	0.774343	7.18e-07	1.24747	1.39e-15	0.00523408	0.976181	0.0371454	0.0227787
MSMEG_1744	1243.99	0.948663	2.67e-10	1.27275	2.6e-17	0.0635092	0.715389	0.0416925	0.0156388
MSMEG_1745	446.218	2.02152	NA	0.100925	NA	0.0155204	NA	0.0328929	0.0138813
MSMEG_1746	57.3033	0.725968	0.00309904	0.642845	0.00898506	-0.0712678	0.740136	0.0235788	0.00124882
MSMEG_1747	35.2505	0.757946	0.0411544	0.364146	0.240766	-0.162657	0.376334	0.0476147	0.000539773
MSMEG_1748	19.2773	0.876801	0.0150513	0.706705	0.0400959	-0.128751	0.496284	0.0383831	0.000747659
MSMEG_1750	0.215684	-0.0275314	0.808381	-0.00189355	NA	-0.0112101	NA	1.7e-05	0.00104566
MSMEG_1749	1047.69	1.50044	8.03e-11	1.02265	8.14e-06	-0.175327	0.367356	0.0947848	0.000396903
MSMEG_1751	1243.08	0.682723	1.86e-05	1.21539	1.84e-14	-0.0915066	0.588236	0.0359821	0.0241925
MSMEG_1752	0	NA	NA	NA	NA	NA	NA	0	0
MSMEG_1753	293.861	-0.723849	3.29e-06	-0.0930936	0.604827	-0.391156	0.00824198	0.00181747	0.00853717
MSMEG_1754	369.716	-0.0815506	0.74894	0.846069	3.02e-06	-0.222696	0.194418	0.00811848	0.0388833
MSMEG_1755	940.553	-0.35357	0.053117	1.13204	1.76e-10	-0.229563	0.170598	0.00455748	0.0912258
MSMEG_1756	198.618	0.053347	0.862377	1.04454	4.42e-06	0.389228	0.055639	0.000179464	0.0400381
MSMEG_1757	2824.08	-0.338502	0.0332727	0.921581	1.86e-09	0.506335	0.000642117	0.00407534	0.0514385
MSMEG_1758	1462.5	-2.08791	1.73e-18	0.0275271	0.919087	0.778955	0.000428024	0.163433	0.0666668
MSMEG_1759	46.0179	-2.00007	2.31e-07	0.0992032	0.733901	0.866527	0.00203425	0.0961908	0.0391683
MSMEG_1761	216.446	0.310453	0.109737	0.123471	0.555385	0.29015	0.0951034	8.41e-09	0.00123423
MSMEG_1760	2591.63	-0.84097	1.66e-08	-0.744015	6.27e-07	-1.46534	1.94e-25	0.00249225	0.0001
MSMEG_1762	14938	-0.518644	6.47e-06	-0.378189	0.0011957	-1.25881	5.46e-33	0.00728771	0.00105522
MSMEG_1763	1004.45	0.863359	2.25e-07	0.460379	0.00632539	0.278051	0.0811451	0.0116905	0.00175392
MSMEG_1764	19436.2	0.732263	3.35e-10	0.631013	6.71e-08	-0.562723	3.91e-07	0.0520113	0.00170214
MSMEG_1765	2874.64	0.368112	0.0147801	0.247562	0.116015	-0.592036	3.02e-05	0.0257377	0.000114934
MSMEG_1766	1671.41	-0.514396	0.00194743	0.71166	1.36e-05	0.577746	0.00023684	0.0127081	0.0419436
MSMEG_1767	1564.64	-1.10527	3.85e-11	0.40135	0.016542	0.309656	0.0498352	0.0306446	0.0536331
MSMEG_1768	2410.34	-1.01222	5.93e-10	0.60723	0.000195753	0.632112	6e-05	0.0367974	0.0657025
MSMEG_1769	12629.4	-0.857321	2.1e-05	0.712581	0.000375474	0.897653	3.7e-06	0.0462311	0.0754122
MSMEG_1770	89750.9	-0.460909	0.130907	0.734523	0.0227627	0.21381	0.30069	0.00878971	0.0741716
MSMEG_1771	33423.7	-1.51602	2.13e-16	0.239395	0.241861	0.120415	0.561395	0.0466138	0.0774443
MSMEG_1772	5012.28	-1.5391	1.43e-10	0.304286	0.186063	0.0928074	0.650629	0.047843	0.10292
MSMEG_1773	23945.6	-0.845398	9.14e-07	0.309586	0.081224	0.0274227	0.893229	0.01133	0.0421861
MSMEG_1774	19760	-2.10864	5.6e-22	0.389157	0.069129	0.555435	0.00603328	0.12047	0.146628
MSMEG_1775	1065.31	-1.87584	1.54e-14	-0.785275	0.000840024	0.920534	5.35e-05	0.208026	0.00438237
MSMEG_1776	730.949	-0.793141	2.44e-08	0.125823	0.431933	0.44273	0.00101057	0.0284636	0.0158717
MSMEG_1777	7760.32	-0.814406	5.9e-07	0.407125	0.01351	-0.00530912	0.995979	0.00750594	0.0474161
MSMEG_1778	1672.41	-0.839257	7.64e-08	0.305892	0.0571254	0.10659	0.523043	0.0124901	0.0366581
MSMEG_1779	1028.78	-0.717617	5.7e-06	0.427899	0.00686862	0.507441	0.000722959	0.0224849	0.0344687
MSMEG_1780	631.513	-0.742467	2e-06	0.25997	0.10773	0.31711	0.0318257	0.0185363	0.0251232
MSMEG_1781	1393.34	-1.89195	9.02e-24	0.398812	0.0317178	0.289555	0.0914883	0.0765218	0.126188
MSMEG_1782	6114.79	-1.72283	1.23e-14	0.624902	0.00376295	0.243213	0.199713	0.0569236	0.154523
MSMEG_1783	2772.05	-1.42035	5.84e-10	0.534053	0.0166566	0.434097	0.0340252	0.0588809	0.102883
MSMEG_1785	2.45227	-0.239098	0.301882	0.0249322	0.918421	-0.0554211	NA	0.00072474	0.00809203
MSMEG_1784	0	NA	NA	NA	NA	NA	NA	0	0
MSMEG_1787	2360.1	-0.741723	0.000605374	0.240206	0.278427	-0.0195498	0.93044	0.00710082	0.0305871
MSMEG_1786	3806.2	-0.358999	0.0454636	-0.131225	0.492459	-0.149551	0.388048	0.00118433	0.000925809
MSMEG_1788	15411.9	-0.383736	0.0439482	0.781857	3.4e-05	0.157668	0.378296	0.00149104	0.0579235
MSMEG_1789	10004.9	-0.608912	0.00141066	0.555181	0.0034909	0.251703	0.150908	0.00983412	0.0496773
MSMEG_1790	23202.4	-0.734375	8.21e-06	0.472791	0.00432905	0.213379	0.175157	0.0115896	0.0458355
MSMEG_1791	737.103	-0.615113	3.21e-06	-0.0411004	0.782356	0.0122726	0.945517	0.00771287	0.00670915
MSMEG_1792	1930.68	-1.44892	1.98e-11	-0.449358	0.0327597	-0.743871	0.000285092	0.0134425	0.0199898
MSMEG_1794	4909.54	-2.0917	4.11e-32	0.23273	0.212781	0.334957	0.0459023	0.101029	0.118643
MSMEG_1793	554.642	-1.50947	2.85e-14	0.298969	0.121481	0.821399	7.34e-06	0.0946693	0.0689994
MSMEG_1795	152.68	-0.721681	0.00145146	0.182079	0.425287	0.767353	0.00024242	0.0388158	0.0148811
MSMEG_1796	59.5214	0.103717	0.75541	0.143741	0.619278	0.308278	0.165633	0.00172788	0.000277292
MSMEG_1797	26.6818	-0.0748639	0.831667	-0.329884	0.262689	0.115863	0.568871	0.00580262	0.00552187
MSMEG_1798	668.114	-0.459136	6.98e-05	-0.0305409	0.843253	0.261608	0.0189141	0.0112245	0.00274983
MSMEG_1799	180.087	-0.404772	0.0321601	-0.00388064	0.984192	0.578227	0.000795501	0.0217196	0.00146506
MSMEG_1800	6.49806	-0.0401229	0.905301	0.0948114	0.728593	0.0297639	0.842955	0.000662355	0.00116577
MSMEG_1801	301.041	-0.938177	0.025635	-0.141579	0.627766	-0.0857989	0.618957	0.0194841	0.00600172
MSMEG_1802	5918.61	-1.28619	3.51e-16	0.122326	0.492588	-0.102604	0.556924	0.0218558	0.0451786
MSMEG_1803	12382.5	-1.03956	1.27e-09	0.0927268	0.651877	0.110002	0.536792	0.026239	0.031847
MSMEG_1804	5411.83	-1.06046	3.01e-12	0.128621	0.451006	0.267245	0.0676968	0.0328077	0.0321484
MSMEG_1806	955.191	-1.11019	2.05e-11	-0.240484	0.164041	0.066691	0.714929	0.0338685	0.0110905
MSMEG_1805	472.035	0.161433	0.270886	-0.500266	0.000191109	-0.140125	0.307187	0.000130707	0.0156357
MSMEG_1807	11186.1	0.411293	7.88e-05	-0.0625125	0.621911	-0.199466	0.0640319	0.00704633	0.00462084
MSMEG_1808	1080.58	0.794169	8.67e-09	0.924065	2.12e-11	-0.197862	0.158689	0.0413622	0.00695055
MSMEG_1809	10288	0.376223	0.00681196	0.928166	5.14e-12	-0.519175	6.73e-05	0.0400108	0.0241836
MSMEG_1810	61.1857	0.422026	0.12892	-0.417996	0.131091	-0.0232809	0.917947	0.00135666	0.0306957
MSMEG_1811	1217.23	0.663407	1.55e-05	-0.928861	2.5e-09	-0.305006	0.0406159	0.00651425	0.0779862
MSMEG_1812	1310.32	1.13635	1.3e-08	-0.694652	0.000483236	-0.338391	0.0643609	0.0300372	0.094936
MSMEG_1813	6466.26	2.12843	7.97e-33	0.119215	0.555497	-0.551201	0.00123478	0.148524	0.0633961
MSMEG_1814	25.0571	0.106135	0.762698	-0.151639	0.603381	0.981829	0.0146836	0.0221297	0.0154938
MSMEG_1815	8.87897	-0.293424	0.330951	-0.0679319	0.807324	0.112865	0.446649	0.0164991	7.76e-05
MSMEG_1818	998.728	0.171269	0.245765	0.801235	6e-10	0.0313192	0.851255	0.00544872	0.0193401
MSMEG_1817	6892.63	0.251353	0.13029	0.655122	2e-05	0.426085	0.00393925	0.000186289	0.00883674
MSMEG_1819	2270.85	1.00744	6.33e-24	0.690136	9.26e-12	-0.334667	0.000915022	0.054539	6.81e-05
MSMEG_1820	1405.24	0.168298	0.266494	0.0163042	0.924949	-0.61353	1.64e-06	0.0141535	6.12e-05
MSMEG_1821	5921.6	0.0139884	0.956756	0.473346	0.00806387	-0.609365	0.000354923	0.020079	0.0133885
MSMEG_1822	2474.17	-0.232588	0.0529278	-0.0295821	0.838232	-0.101124	0.41811	0.000322977	0.000813179
MSMEG_1823	857.047	-0.457981	0.00107426	-0.150059	0.330538	-0.243583	0.0737904	0.00100136	0.00150321
MSMEG_1824	4350.36	-0.632421	3.38e-09	-0.193604	0.0955917	-0.0793857	0.532548	0.00734155	0.00254629
MSMEG_1825	1591.4	-0.489142	5.31e-05	-0.0385493	0.801461	-0.612008	9.35e-08	0.000533794	0.00619703
MSMEG_1826	1962.74	0.181867	0.0965824	-0.0935047	0.427479	-0.0188338	0.892749	0.000470877	0.00198773
MSMEG_1827	772.172	-0.389867	0.00216433	-0.74709	3.01e-09	-0.307603	0.0114115	0.00323075	0.0086592
MSMEG_1829	822.472	-1.00156	4.91e-11	-1.72023	4.76e-28	0.110691	0.512161	0.0728142	0.0445767
MSMEG_1830	731.497	-0.060513	0.706596	-0.649723	1.91e-07	0.334648	0.00462406	0.011409	0.0184022
MSMEG_1831	5014.05	0.00648368	0.973973	0.375283	0.000117245	0.149333	0.144873	2.33e-05	0.0051958
MSMEG_1832	943.675	0.319635	0.0048067	0.448868	4.97e-05	0.0284367	0.840286	0.00491644	0.00195688
MSMEG_1833	3033.97	-0.497786	0.00153019	-0.0187249	0.918006	0.0313283	0.868323	0.00626602	0.0039748
MSMEG_1834	2292.76	-0.383374	2.35e-06	-0.265039	0.00151657	-0.0394529	0.711516	0.00409355	5.62e-07
MSMEG_1835	965.778	-0.678087	5.4e-09	-0.355275	0.00300688	-0.49365	1.03e-05	0.00169228	0.00111316
MSMEG_1836	1577.18	0.0455109	0.771459	0.124259	0.336251	-0.162392	0.167619	0.00177088	0.000545675
MSMEG_1837	984.933	-0.0779141	0.509583	0.0149795	0.900417	0.051942	0.663952	0.000355202	0.000166533
MSMEG_1838	329.967	0.32291	0.0514274	0.0983001	0.599462	0.128281	0.435774	0.00103411	0.000797366
MSMEG_1839	276.237	1.44379	4.73e-19	0.467983	0.00534114	-0.257781	0.113706	0.0705351	0.00865639
MSMEG_1840	3.78457	0.543131	0.117834	-0.0402408	0.863123	-0.0553123	NA	0.010923	0.0189694
MSMEG_1841	7.78315	0.144744	0.657936	-0.40235	0.189748	0.0241472	0.890497	0.000522147	0.0130609
MSMEG_1842	557.83	-0.756081	3.92e-12	-0.553629	5.63e-07	0.342458	0.000932021	0.0359343	0.000409406
MSMEG_1844	131.256	-1.33871	6.76e-10	-0.47004	0.0213457	0.565113	0.00223761	0.0836914	0.00292618
MSMEG_1845	87.2169	-0.889886	0.000134851	-1.05197	1.62e-05	0.295892	0.125098	0.053913	0.00895671
MSMEG_1846	83.0646	-0.914914	0.0003215	0.660402	0.00409797	0.39045	0.0598019	0.018369	0.0611507
MSMEG_1847	242.345	-0.972347	2.57e-05	0.657478	0.00287497	0.219819	0.251911	0.0162198	0.0728059
MSMEG_1849	494.603	-0.556622	2.73e-06	-0.0270828	0.859527	-0.167882	0.16845	0.00255165	0.00619541
MSMEG_1850	360.103	-0.118862	0.469357	0.383134	0.0061951	-0.108446	0.477125	0.000980122	0.00982428
MSMEG_1852	581.752	-0.0597172	0.730824	0.514156	7.59e-05	-0.171915	0.202069	0.00324428	0.0149555
MSMEG_1854	778.752	-0.751304	2.03e-09	-0.123971	0.38326	-0.0265997	0.870763	0.0116034	0.0067146
MSMEG_1855	386.114	-0.605191	0.000201762	0.100925	0.586971	-0.125274	0.435593	0.00241865	0.0128168
MSMEG_1856	139.732	-0.428531	0.0369981	-0.210485	0.323129	-0.196984	0.282091	0.00164188	0.000230701
MSMEG_1857	1.23258	-0.203962	0.0878682	-0.0365091	NA	-0.0324052	NA	0.00627033	0.00199668
MSMEG_1858	0.484452	0.00704585	0.9856	0.0596122	NA	0.000909637	NA	0.000798	0.00534055
MSMEG_1859	9.28896	0.468968	0.174022	0.425011	0.176498	0.112429	0.444198	0.00342035	0.000199685
MSMEG_1860	22.3274	0.170145	0.584269	-0.618124	0.061289	0.328429	0.150908	0.00622416	0.0203706
MSMEG_1861	293.392	-0.0463191	0.825055	-0.532084	0.000996603	0.175977	0.254234	0.00571552	0.010827
MSMEG_1862	260.422	-0.310435	0.085126	-0.503049	0.00446866	-0.820468	1.28e-06	0.0018908	0.00141026
MSMEG_1863	73.5677	0.520345	0.0288552	0.353792	0.137478	0.260377	0.19708	0.00223041	6.85e-06
MSMEG_1864	3.11181	0.210444	0.413429	-0.152435	0.438126	0.0583185	NA	0.000778402	0.0268792
MSMEG_1865	72.4466	0.159531	0.487886	-0.0715284	0.76841	0.0875729	0.657174	1.84e-05	0.00111605
MSMEG_1866	72.1425	0.602319	0.016605	0.132298	0.620344	0.283577	0.173528	0.00164944	0.00365655
MSMEG_1867	140.108	0.0107319	0.970855	0.49904	0.0358523	-0.0434945	0.842415	0.00210306	0.0133097
MSMEG_1868	45.8532	0.308093	0.29797	0.023677	0.938826	0.531229	0.0471336	0.00153526	0.00352764
MSMEG_1869	346.784	-0.51869	0.000264856	0.0280379	0.876847	-0.289085	0.0353319	0.000459791	0.00800822
MSMEG_1870	418.891	-0.0578752	0.716134	-0.00839559	0.959708	0.193822	0.117329	0.0016386	6.85e-08
MSMEG_1871	79.6531	-0.0586584	0.850808	0.0970868	0.720424	0.302315	0.14968	0.00442486	0.000300835
MSMEG_1872	268.252	-0.532254	0.00345533	-0.326298	0.0780081	0.309368	0.0640319	0.0222437	0.000192562
MSMEG_1873	453.687	-0.530185	0.00025382	-0.422816	0.00389811	-0.20647	0.146894	0.00436981	0.000153033
MSMEG_1874	7576.02	-0.870792	0.0300116	-0.245085	0.40115	-1.68423	0.000561792	0.0094009	0.0132575
MSMEG_1875	3498.93	-0.17628	0.265602	0.289702	0.0495035	-0.284231	0.0404011	0.00211949	0.00994796
MSMEG_1876	1102.27	-0.55122	4.2e-05	0.14305	0.34129	-0.522427	4.9e-05	0.000308525	0.0159601
MSMEG_1877	83.1511	-0.79187	0.00189377	-0.351711	0.148855	-0.732951	0.00263398	0.000612022	0.00287032
MSMEG_1878	977.21	-0.0381264	0.873776	0.338484	0.0607777	0.169636	0.317271	8.29e-05	0.00614743
MSMEG_1879	6.4293	0.175618	0.560821	0.0711781	0.794616	-0.0200784	0.8972	0.00521015	0.000281875
MSMEG_1881	10762.1	0.131222	0.378685	0.501212	8.01e-05	-0.385678	0.00142703	0.0137057	0.0093493
MSMEG_1880	557.641	-0.532996	0.00454834	-0.365591	0.053095	-0.745169	3.65e-05	4.52e-05	0.000538284
MSMEG_1882	509.116	0.162874	0.349303	0.138079	0.424642	0.109967	0.502742	0.000145346	3.28e-07
MSMEG_1883	5206.83	-0.438807	9.59e-05	-0.140216	0.261465	0.0670591	0.618347	0.00672272	0.00083367
MSMEG_1884	782.21	-0.711924	0.000336177	-0.203805	0.315272	-0.111854	0.556316	0.0103059	0.00248565
MSMEG_1885	5981.88	1.48443	1.15e-20	0.660813	3.65e-05	-0.499033	0.00115718	0.106615	0.00322657
MSMEG_1886	34811.3	-0.0243556	0.883424	0.513348	9.71e-05	0.127551	0.365014	7.96e-05	0.0127397
MSMEG_1887	569.225	-0.0901955	0.719025	0.0792128	0.735316	-0.0387534	0.853674	1.18e-05	0.00138551
MSMEG_1888	105.906	-0.12887	0.58014	-0.726593	0.000725177	-0.122653	0.52267	0.00197578	0.0151368
MSMEG_1889	949.674	-0.169971	0.179531	0.488137	1.5e-05	-0.128801	0.293869	0.000991164	0.0171422
MSMEG_1890	3036.24	-0.435834	4.89e-07	0.171871	0.06539	-0.547331	1.95e-11	0.00117134	0.0133914
MSMEG_1891	961.652	0.0946801	0.436261	0.832955	2.96e-17	-0.191406	0.0690478	0.00999162	0.0259397
MSMEG_1892	860.069	0.131218	0.279679	0.626296	1.89e-09	-0.16695	0.134154	0.00761514	0.0126909
MSMEG_1893	345.207	0.617025	0.000584039	0.845142	2.31e-06	-0.0736516	0.698681	0.0244914	0.00793689
MSMEG_1894	381.404	-0.432264	0.00732001	0.312616	0.0537795	0.423477	0.00500005	0.010516	0.0130174
MSMEG_1895	70.3946	-0.0558185	0.855546	0.270661	0.258211	-0.0456245	0.836108	0.00036722	0.00696231
MSMEG_1896	37.8071	0.881637	0.00249276	0.526265	0.0602381	-0.546178	0.0447675	0.054066	0.00068646
MSMEG_1897	24.7925	1.32947	8.99e-05	0.787823	0.0151172	-0.297585	0.179334	0.0715685	3.99e-05
MSMEG_1898	31.8011	0.904456	0.0165472	0.203426	0.494631	-0.0756352	0.690152	0.0266624	0.00591981
MSMEG_1899	45.7186	0.741639	0.00486243	0.0934694	0.741743	0.274725	0.193974	0.00226175	0.00905226
MSMEG_1900	375.163	0.212701	0.152285	-0.189578	0.214186	0.270746	0.044415	0.000757139	0.00571943
MSMEG_1901	386.362	0.245578	0.11656	0.112003	0.506911	-0.420107	0.00341209	0.0115188	6.16e-07
MSMEG_1902	195.052	-0.586924	0.00481253	-0.4239	0.0415474	-0.208625	0.25794	0.00505896	4.84e-05
MSMEG_1903	92.0112	0.46907	0.0158659	-0.546585	0.00912444	-0.0910486	0.638368	0.00147294	0.0298082
MSMEG_1904	47.1486	0.445989	0.120379	0.177735	0.532358	0.129817	0.529306	0.00267218	0.000752936
MSMEG_1905	50.7387	0.600172	0.0297942	-0.162575	0.555679	-0.00262719	0.990116	0.00674686	0.0185324
MSMEG_1906	96.3099	0.436949	0.0846282	-0.264955	0.29795	0.0317634	0.891012	0.000714965	0.0249461
MSMEG_1907	28.0254	0.24677	0.430012	0.0277791	0.932026	0.0155159	0.944501	0.00139276	0.00164824
MSMEG_1908	67.8161	0.54823	0.00865851	-0.220335	0.332157	-0.0343151	0.870761	0.00390838	0.0161124
MSMEG_1909	246.9	-0.842361	0.000665152	0.0386095	0.886442	0.175238	0.379323	0.0277168	0.0148329
MSMEG_1910	571.882	-1.17979	3.08e-07	0.214433	0.352334	-0.111454	0.575629	0.0161044	0.0567616
MSMEG_1911	448.364	-0.877374	1.48e-05	0.267469	0.189966	-0.000604614	0.996358	0.0107082	0.0394858
MSMEG_1912	80.1979	-0.204285	0.394814	0.376059	0.0927346	0.154285	0.429675	0.00102186	0.0110956
MSMEG_1913	244.499	0.399787	0.0310662	0.405773	0.0267917	0.27965	0.0993394	0.00145776	0.000363467
MSMEG_1914	6061.67	0.417435	0.011025	0.882546	3.88e-08	-0.231103	0.133777	0.0266211	0.0163059
MSMEG_1915	1868.23	0.194162	0.0412528	0.672782	1.3e-14	-0.422391	8.1e-07	0.018124	0.0155777
MSMEG_1916	139.329	0.187781	0.381511	0.902642	3.04e-06	-0.0945545	0.624498	0.0106224	0.0261848
MSMEG_1917	1651.87	-0.101584	0.5776	0.465105	0.00207599	-0.351565	0.0147073	0.00569951	0.0156539
MSMEG_1918	1851.14	0.0694697	0.592224	0.402713	7.73e-05	-0.304002	0.00219552	0.00700607	0.00706171
MSMEG_1919	55524.6	-0.0595349	0.769337	0.684656	0.000114729	0.0738317	0.702874	0.000446073	0.021762
MSMEG_1920	3318.39	-0.0338018	0.824161	0.985096	8.33e-21	0.0630332	0.636111	0.00275352	0.0418166
MSMEG_1921	433.011	-0.320447	0.020143	0.465871	0.000398972	-0.0756597	0.622726	5.36e-06	0.0206336
MSMEG_1922	858.066	0.191308	0.34519	0.419956	0.0227994	-0.0795231	0.672247	0.00638959	0.00402142
MSMEG_1923	235.93	-0.137594	0.475092	-0.355763	0.0395839	-0.160953	0.326568	0.000208469	0.00264288
MSMEG_1924	362.255	-0.314073	0.116532	-0.351478	0.074375	-0.0266986	0.901303	0.00462874	0.00197042
MSMEG_1925	547.191	-1.0085	1e-12	-0.808353	1.4e-08	-0.322491	0.0174289	0.0190841	0.000143444
MSMEG_1926	496.311	-0.517495	6.47e-05	-0.546988	2.66e-05	-0.0555253	0.718946	0.00952114	0.00138741
MSMEG_1927	1684.01	-0.855078	3.14e-12	-0.234471	0.0658473	0.0523215	0.723044	0.0199333	0.00460227
MSMEG_1928	377.756	-0.385627	0.052922	-0.194418	0.346541	-0.275865	0.12049	0.000795251	0.000658787
MSMEG_1929	3183.3	-0.188897	0.293933	0.268291	0.113551	-0.382664	0.0128456	0.00271766	0.0101272
MSMEG_1930	9398.71	0.352395	0.00203761	0.446119	6.63e-05	-0.605941	7.25e-09	0.0289733	0.00361112
MSMEG_1931	1641.26	0.108462	0.532626	0.172756	0.278906	0.1343	0.373694	1.8e-05	8.13e-05
MSMEG_1933	0	NA	NA	NA	NA	NA	NA	0	0
MSMEG_1932	2038.11	-0.0736699	0.704439	-0.742343	9.26e-07	0.0748512	0.651531	0.00553154	0.0210635
MSMEG_1934	1370.67	-0.302977	0.210712	0.232565	0.332157	0.165971	0.403795	0.00491038	0.00758427
MSMEG_1935	2956.68	-0.150346	0.128963	-0.0354169	0.75614	-0.196579	0.0328933	3.26e-05	0.000425273
MSMEG_1936	3204.45	1.20554	5.43e-31	1.13001	5.12e-27	0.158815	0.15936	0.0448279	0.0026847
MSMEG_1937	5793.57	0.336877	0.0641164	0.335646	0.0613993	-0.576382	0.000548834	0.027698	0.00167512
MSMEG_1938	973.309	-0.258546	0.0226885	-0.104856	0.405994	-0.363145	0.000549285	0.000196296	0.000712923
MSMEG_1939	68.3075	0.412995	0.0897657	0.0840354	0.756585	0.0928597	0.653665	0.00169583	0.00213976
MSMEG_1940	243.715	-0.193888	0.290562	-0.585599	0.000593611	-0.352215	0.0272395	6.72e-05	0.00664197
MSMEG_1941	1484.5	-0.46517	2.64e-05	0.252088	0.0282488	-0.365244	0.000652358	0.000114371	0.0174151
MSMEG_1943	1515.74	-0.137476	0.202326	0.179679	0.0787699	-0.126109	0.227112	0.000161028	0.00371956
MSMEG_1942	848.605	-0.532173	0.00317831	0.741686	3.05e-05	-0.553218	0.00125004	0.00446028	0.0615717
MSMEG_1944	296.916	0.802031	2.57e-08	0.85937	3.13e-09	-0.0440075	0.806959	0.0291403	0.00399649
MSMEG_1945	1701.73	-0.330515	0.000565691	0.0340543	0.783369	-0.0229832	0.857127	0.00151994	0.00278988
MSMEG_1946	3722.53	-0.330586	0.0193663	0.924757	2.63e-12	-0.338578	0.00826096	0.00513873	0.063109
MSMEG_1947	11291	-0.13195	0.576724	1.49547	5.48e-13	0.00132056	0.992974	0.00660754	0.119624
MSMEG_1948	59.3974	-0.88231	0.0149225	-0.271744	0.354835	0.415764	0.0992115	0.0612172	8.46e-05
MSMEG_1949	1.80149	0.0258881	0.899495	0.126878	0.42272	-0.000196531	NA	1.21e-06	0.00826417
MSMEG_1950	32343.1	-0.919997	3.55e-05	0.294561	0.183475	-0.214517	0.258658	0.00457156	0.0521032
MSMEG_1951	45620.9	-0.703226	0.00104119	0.782757	0.000227419	0.0973402	0.623335	0.00477237	0.0857421
MSMEG_1952	2981.01	-0.419783	0.00877171	0.156202	0.369173	-0.0860025	0.614845	0.00120568	0.0115238
MSMEG_1953	383.568	-0.0868813	0.671286	-0.580796	0.000583118	-0.0387784	0.840302	0.00211139	0.0112465
MSMEG_1954	1988.77	0.392133	0.00138342	1.31997	2.49e-29	0.159433	0.209508	0.0135593	0.0429177
MSMEG_1956	0.342571	0.0537468	0.720729	0.0360771	NA	0.0176909	NA	4.24e-05	8.27e-05
MSMEG_1955	479.419	-0.293199	0.115328	-0.206847	0.274681	-0.0883342	0.630979	0.00206012	2.07e-05
MSMEG_1957	3645.5	0.3351	0.0104549	0.463369	0.000277305	-0.134665	0.317812	0.0110319	0.00286578
MSMEG_1958	588.291	0.220209	0.092692	0.0106599	0.944681	-0.0211856	0.898271	0.00117595	0.00116817
MSMEG_1959	7242.06	-0.227752	0.0161832	-0.0191323	0.858441	-0.0237179	0.842697	0.000901403	0.00079657
MSMEG_1960	52.4545	-0.317257	0.259482	-0.468656	0.0927346	0.234498	0.261982	0.0175865	0.00516132
MSMEG_1961	209.535	-0.270892	0.122301	-0.235512	0.183114	0.086691	0.62231	0.00487495	0.000170314
MSMEG_1962	90.0607	-0.341294	0.138432	-0.451157	0.0472458	-0.237054	0.222612	0.000954293	0.00193585
MSMEG_1963	362.679	-0.190463	0.15709	-0.267009	0.0449344	-0.0577436	0.699338	0.00116493	0.000761755
MSMEG_1964	56.9126	-0.327663	0.218361	0.0815621	0.771897	0.14689	0.473156	0.00545998	0.00340374
MSMEG_1966	225.367	1.04084	5.19e-06	-0.296742	0.196801	-0.553473	0.0108721	0.0456938	0.0415067
MSMEG_1967	119.27	0.981962	1.62e-07	0.427034	0.0274597	0.24755	0.163192	0.0132245	0.00300065
MSMEG_1968	73.8554	0.419009	0.0766017	0.283177	0.234791	0.00543447	0.981858	0.00606012	7.24e-06
MSMEG_1969	55.3016	0.453836	0.0899538	0.301517	0.251992	0.0883482	0.674425	0.00518617	3.76e-06
MSMEG_1970	118.63	0.631588	0.00248661	0.516845	0.0139245	0.231838	0.216448	0.00718668	4.42e-05
MSMEG_1971	18.9158	-0.0116092	0.974957	-0.037675	0.899022	0.446784	0.0812333	0.0142802	0.00201542
MSMEG_1972	14.3796	0.0625973	0.866366	0.309477	0.307489	0.049479	0.788474	0.000419475	0.00506923
MSMEG_1974	10.0163	0.0197434	0.960537	-0.251199	0.395123	0.0722121	0.694521	0.00164743	0.00513677
MSMEG_1975	23.5849	-0.0717427	0.842057	-0.170723	0.562803	0.0171138	0.93835	0.000914283	0.00149941
MSMEG_1976	71.7739	-0.20167	0.3914	-0.373572	0.0974798	-0.0800598	0.697478	0.00158142	0.00217823
MSMEG_1977	117.759	-0.405503	0.0697388	-0.519067	0.020104	-0.631089	0.00328673	2.55e-05	0.00132844
MSMEG_1978	178.28	-0.180961	0.281831	-0.43934	0.00516624	-0.201589	0.175915	0.000404612	0.00330328
MSMEG_1979	77.1142	0.0346553	0.911574	-0.0385585	0.887664	0.466682	0.0312027	0.00503679	0.000871293
MSMEG_1980	537.102	0.150301	0.374376	-0.830933	5.05e-08	0.401467	0.00442992	0.00992185	0.0428193
MSMEG_1981	1013.16	-0.43744	0.000312498	-0.601728	6.6e-07	0.188779	0.127217	0.0172904	0.00467054
MSMEG_1982	284.985	0.0797165	0.689383	-0.658287	3.97e-05	0.166528	0.27598	0.00357946	0.0239207
MSMEG_1983	65.3727	0.218641	0.363694	-0.559289	0.0219197	0.545399	0.0099268	0.00791608	0.025285
MSMEG_1984	67.5121	-0.129754	0.65672	-0.0583127	0.836199	0.205765	0.313901	0.00453903	0.0001398
MSMEG_1985	114.28	-0.964472	1.83e-05	-0.926861	4.95e-05	-0.102323	0.606361	0.030072	0.00192166
MSMEG_1986	103.88	0.752791	0.00176636	0.357371	0.133915	0.0943817	0.647654	0.0117584	0.00126666
MSMEG_1987	6.41252	0.0288097	0.932733	-0.0274375	0.919087	0.0584023	0.673246	0.000505058	0.00016506
MSMEG_1988	12.6489	-0.0359595	0.921631	-0.53097	0.120749	0.0275854	0.887378	0.0025232	0.0140097
MSMEG_1989	39.1192	-0.41308	0.123515	-0.631451	0.0260034	0.262274	0.209254	0.0212129	0.00616327
MSMEG_1990	17.66	0.164478	0.615668	0.0144441	0.962126	0.016066	0.941314	0.000999468	0.000901375
MSMEG_1991	209.401	-0.0637762	0.7421	0.0470368	0.799283	-0.194311	0.192256	0.000827089	0.00058897
MSMEG_1992	103.121	0.332145	0.178357	-0.0627116	0.814804	0.0736108	0.730763	0.00111283	0.0049453
MSMEG_1993	63.7231	0.602211	0.013627	0.227902	0.36047	0.241361	0.233876	0.00211629	0.00236731
MSMEG_1994	3.73806	-0.0729268	0.787768	0.010824	0.963652	-0.081813	NA	0.000847448	0.00528542
MSMEG_1995	639.792	-0.400499	0.0300098	0.105078	0.608423	-0.278759	0.0987291	6.69e-06	0.00863798
MSMEG_1996	2661.89	0.278044	0.0676992	0.944122	5.8e-11	-0.594736	2.09e-05	0.0377575	0.0324565
MSMEG_1997	727.089	0.515051	0.00191501	1.0164	6.53e-10	-0.227667	0.153313	0.0322297	0.0195321
MSMEG_1998	397.131	0.364961	0.00386901	0.545996	1.02e-05	-0.220207	0.0834033	0.015025	0.00410792
MSMEG_1999	7256.66	-0.206436	0.330485	0.338256	0.0930428	0.399853	0.0337627	0.00576997	0.0100124
MSMEG_2000	98.608	-0.865169	0.000241293	0.0968871	0.694198	0.657724	0.00152118	0.0410264	0.0130762
MSMEG_2001	42.1413	0.33174	0.268103	-0.281934	0.333144	0.50029	0.0588752	0.00411651	0.0239776
MSMEG_2002	2.55314	-0.0265855	0.914629	0.0389438	0.850453	0.0112548	NA	0.000465538	0.00357592
MSMEG_2003	8.01586	-0.180236	0.478854	-0.0299621	0.901703	0.207784	0.101641	0.0142794	0.000277784
MSMEG_2004	48.7491	0.934937	0.000160006	-0.197208	0.450491	0.433133	0.0521526	0.00095746	0.0322564
MSMEG_2005	73.2943	0.819098	0.00169327	-0.161809	0.540086	-0.366912	0.101441	0.0283453	0.0234352
MSMEG_2006	93.1082	1.0003	4.9e-05	-0.547422	0.0302976	-0.452001	0.0463528	0.0311586	0.0554614
MSMEG_2007	104.498	0.268781	0.2743	-0.876911	0.000605325	-0.29165	0.154221	0.00134812	0.0477848
MSMEG_2008	0.98201	0.173853	0.296242	-0.0426811	NA	-0.0439976	NA	0.0143617	0.0116151
MSMEG_2009	722.345	0.855937	2.44e-08	-0.301924	0.0627897	-0.664104	1.08e-05	0.0377875	0.0265118
MSMEG_2010	705.168	1.78011	2.97e-15	-0.0834312	0.737557	-0.128735	0.513724	0.0681044	0.07423
MSMEG_2011	26.9906	0.696264	0.0529808	0.235977	0.427674	-0.00547383	0.977254	0.0161685	0.000964284
MSMEG_2012	37.4167	0.0118257	0.975896	-1.04143	0.00329233	0.0670254	0.752466	0.00644259	0.0332222
MSMEG_2013	34.0979	0.542922	0.0544371	0.213409	0.439187	0.255377	0.23056	0.00122526	0.000834377
MSMEG_2014	317.258	0.511439	0.0219413	1.07388	1.86e-06	0.0995111	0.623786	0.0157391	0.0173605
MSMEG_2015	199.936	1.31827	9.89e-10	1.20105	3.09e-08	-0.0081924	0.969913	0.0661878	0.00276491
MSMEG_2016	846.893	0.0622939	0.762284	0.872895	1.25e-08	-0.178992	0.240984	0.0101007	0.0300591
MSMEG_2017	882.261	-0.504376	0.000748507	1.01324	3.1e-12	0.0580511	0.734238	8.5e-05	0.0760079
MSMEG_2019	206.266	0.400378	0.0270463	0.197635	0.303123	0.0378527	0.847442	0.00425593	0.000592161
MSMEG_2021	325.727	1.3099	6.46e-15	0.183214	0.325361	-0.187981	0.255764	0.0476306	0.0190155
MSMEG_2022	46.0076	0.353503	0.239714	-0.253141	0.376782	0.0791116	0.709205	0.000249182	0.017555
MSMEG_2023	21.072	0.228919	0.479053	0.0190162	0.951725	-0.077907	0.671812	0.00404435	0.00249785
MSMEG_2024	23.7229	0.270988	0.39459	-0.716321	0.0497998	-0.0276877	0.893171	0.000124797	0.0415595
MSMEG_2025	266.624	-0.442889	0.007703	-0.259378	0.130998	0.052533	0.775528	0.0077751	0.000140307
MSMEG_2026	3252.85	-1.42143	1.24e-24	-0.224384	0.128765	-0.170477	0.228045	0.0316345	0.0268238
MSMEG_2027	21991.1	0.45912	0.0481147	1.32568	2.33e-08	0.0336774	0.880501	0.0223926	0.0406452
MSMEG_2028	98.6425	-0.323602	0.173232	-0.676479	0.00494273	-0.133425	0.504635	0.00342411	0.00759155
MSMEG_2029	62.6829	-0.119418	0.711439	-0.3565	0.224988	-0.135404	0.378201	0.00109042	0.0335101
MSMEG_2030	143.587	-0.0050431	0.983883	0.115406	0.581605	-0.553253	0.00252509	0.00881375	0.00238493
MSMEG_2031	17.4026	-0.162965	0.612272	-0.473932	0.135843	-0.0455548	0.826825	0.00204282	0.00480066
MSMEG_2032	1945.04	-0.219795	0.343646	0.14836	0.52635	-1.41242	8.93e-11	0.0376952	0.0146919
MSMEG_2033	677.715	0.24811	0.135588	-0.189198	0.264607	-0.405508	0.00699039	0.00830056	0.00519151
MSMEG_2034	78.1415	1.08777	0.000760524	0.134302	0.647049	0.270871	0.212381	0.00771317	0.02096
MSMEG_2036	331.366	-0.200856	0.321131	-0.276582	0.150125	0.404422	0.0191734	0.0140422	0.00272024
MSMEG_2035	1700.28	-1.22667	1.06e-13	-0.331775	0.0483423	0.512317	0.00109548	0.0743663	0.00779266
MSMEG_2037	1417.5	-1.48829	7.14e-09	-0.705685	0.00426635	0.0758922	0.717313	0.0793372	0.000791556
MSMEG_2038	4505.48	-0.731388	9.16e-07	-0.179683	0.258802	-0.00102232	0.962612	0.0117774	0.00432623
MSMEG_2039	340.259	-0.689075	1e-05	-0.75944	1.75e-06	0.228092	0.126243	0.0341175	0.00388716
MSMEG_2040	42.6753	0.600855	0.0226339	-0.559466	0.048439	0.153326	0.454668	0.00013924	0.0402247
MSMEG_2042	161.256	0.562758	0.00186474	-0.0463718	0.836884	-0.0338671	0.868998	0.00611419	0.00872187
MSMEG_2043	72.5574	0.321397	0.233234	-0.0461995	0.872195	0.291085	0.17285	0.000323373	0.00751208
MSMEG_2044	1007.99	-0.0732088	0.683171	-0.0190914	0.916839	0.0248443	0.892631	0.000312886	5.4e-06
MSMEG_2045	2502.26	0.155206	0.231547	0.36346	0.00161062	-0.106074	0.389994	0.00421576	0.00313595
MSMEG_2046	1158.94	-0.194742	0.249892	0.290733	0.0672721	-0.121479	0.443925	0.000116223	0.0106582
MSMEG_2048	836.803	-0.3092	0.0244385	-0.0990728	0.507805	-0.31703	0.0133906	3.5e-06	0.00118957
MSMEG_2047	90.3547	0.23077	0.363694	0.156207	0.533632	-0.000591263	0.996585	0.00255553	1.53e-06
MSMEG_2049	268.301	-0.380749	0.00922338	0.0217477	0.906652	-0.10491	0.498864	0.000996823	0.00413326
MSMEG_2050	50.2508	-0.306909	0.237845	-0.246088	0.332994	0.0665606	0.757773	0.00643532	0.00033066
MSMEG_2051	17.1417	0.344829	0.290262	0.258641	0.389222	-0.0314642	0.871795	0.00938915	2.22e-05
MSMEG_2052	23.0051	0.330166	0.29797	-0.110239	0.717705	-0.34548	0.137011	0.0168024	0.00613204
MSMEG_2053	2.70658	-0.184325	0.328861	-0.0200622	0.918658	-0.103491	NA	0.000145408	0.00493846
MSMEG_2054	11.1368	0.286939	0.352084	0.530074	0.120313	-0.00565476	0.97116	0.00886039	0.00525343
MSMEG_2055	11.9401	-0.119907	0.705065	0.132409	0.640024	0.0106851	0.949842	0.000391198	0.00154497
MSMEG_2056	10.7061	0.934543	0.0341145	1.00613	0.0250922	0.60229	0.0581333	0.0030398	0.00172014
MSMEG_2057	30.6021	-0.296288	0.315102	-0.2949	0.298167	-0.107217	0.601283	0.000950847	0.000101941
MSMEG_2058	25.5236	0.218738	0.475092	0.581852	0.0555632	0.154085	0.445637	0.00119131	0.00598384
MSMEG_2059	17.7222	0.141472	0.675603	0.0319275	0.920513	0.0154808	0.939605	0.000519493	9.15e-05
MSMEG_2060	24.5713	-0.0675687	0.851683	-0.0675488	0.825642	0.0264842	0.904184	0.000221192	5.04e-05
MSMEG_2061	16.396	-0.288175	0.3634	-0.16829	0.569968	0.109761	0.579817	0.00665906	7.28e-07
[truncated: 4,717 more rows]
